# Supplementary material for: Identification of Novel Human 15-Lipoxygenase-2 (h15-LOX-2) Inhibitors Using a Virtual Screening Approach
Source: J Med Chem. 2024 Dec 19;68(1):307–23. doi: 10.1021/acs.jmedchem.4c01884 (PMC11726667; doi:10.1021/acs.jmedchem.4c01884)
Supplement: Supplementary file 2 — jm4c01884_si_002.csv [file jm4c01884_si_002.csv]

Compound ID	SMILES	Inhibition (%, at 10 μM)	Inhibition (%, at 1 μM)	IC50 (μM)	Ki (μM)
1	CCOC(=O)C(Cc1c[nH]c2ccccc12)NC(=O)c1cc2ccccc2oc1=O	2.7 ± 0.6	-	-	-
2	COCCN1C(=O)NC(Cc2ccc(F)cc2)(C2CCN(Cc3cc4ccccc4[nH]3)CC2)C1=O	3.5 ± 2.4	-	-	-
3	COCCCN1C(=O)CC(CC(=O)N(C)CC2Cc3ccccc3O2)(C1=O)c1ccccc1Cl	5.0 ± 1.5	-	-	-
4	CC(=O)Nc1ccc(NC(=O)c2cnn(c2C2CCNCC2)-c2cccc(Cl)c2C)cc1	9.4 ± 0.4	-	-	-
5	O=C(Nc1cccc(c1)-c1nc2ccccc2[nH]1)c1coc2ccccc2c1=O	-	1.8 ± 0.9	-	-
6	CN(Cc1ccccc1)S(=O)(=O)c1ccc(cc1)C(=O)Nc1cccc2C(=O)NC(=O)c12	-	3.7 ± 1.7	-	-
7	CN1C(=O)c2ccc(NC(=O)C3CCCN3S(=O)(=O)c3ccc(Cl)s3)cc2C1=O	15.2 ± 1.5	-	-	-
8	Cn1c2nc3N(CCn3c2c(=O)n(C)c1=O)c1cccc(OCCN2CCOCC2)c1	-	-	-	-
9	Fc1ccccc1CSc1nc(CC(=O)N2CCCc3ccccc23)cc(=O)[nH]1	8.6 ± 1.6	-	-	-
10	CC(C)n1c2nc3c(C)cccn3c(=O)c2cc(C(=O)NCCN2CCOCC2)c1=N	10.8 ± 0.6	-	26.9 ± 1.0	16.4 ± 8.1
11	COc1ccccc1-c1nc2s\c(=C3/C(=O)N(CC(O)=O)c4ccccc34)c(=O)n2n1	11.6 ± 0.7	-	-	-
12	C[C@]12N(CCc3c1[nH]c1ccccc31)C(=O)N(C2=O)c1cccc(c1)C(=O)NCc1ccco1	21.9 ± 1.6	-	-	-
13	O=C(C1=NN[C@H]2[C@@H]1C(=O)N(C2=O)c1ccc(cc1)C#N)c1ccc2ccccc2n1	10.4 ± 1.6	-	25.0 ± 1.1	15.1 ± 7.6
14	COc1ccc(cc1F)-c1cc(no1)C(=O)Nc1c2OCOc2c(OC)c2CN(C)CCc12	10.0 ± 0.3	-	-	-
