# Supplementary material for: Identification of Novel Human 15-Lipoxygenase-2 (h15-LOX-2) Inhibitors Using a Virtual Screening Approach
Source: J Med Chem. 2024 Dec 19;68(1):307–23. doi: 10.1021/acs.jmedchem.4c01884 (PMC11726667; doi:10.1021/acs.jmedchem.4c01884)
Supplement: Supplementary file 3 — jm4c01884_si_003.zip [file jm4c01884_si_003.zip]

Archive with 7 entries (6 files):
- Docking-poses/
- Docking-poses/Docking-pose_Compound07.pdb
- Docking-poses/Docking-pose_Compound10.pdb
- Docking-poses/Docking-pose_Compound11.pdb
- Docking-poses/Docking-pose_Compound12.pdb
- Docking-poses/Docking-pose_Compound13.pdb
- Docking-poses/Docking-pose_Compound14.pdb
