# Supplementary material for: Identification of Novel Human 15-Lipoxygenase-2 (h15-LOX-2) Inhibitors Using a Virtual Screening Approach
Source: J Med Chem. 2024 Dec 19;68(1):307–23. doi: 10.1021/acs.jmedchem.4c01884 (PMC11726667; doi:10.1021/acs.jmedchem.4c01884)
Supplement: Supplementary file 3 — jm4c01884_si_003.zip [file jm4c01884_si_003.zip › Docking-poses/Docking-pose_Compound12.pdb]

HETATM    1  N   <1>     1      10.918 -63.476 -25.785  0.00  0.00           N  
HETATM    2  N   <1>     1       8.922 -59.839 -24.066  0.00  0.00           N  
HETATM    3  N   <1>     1      10.362 -59.762 -25.783  0.00  0.00           N  
HETATM    4  N   <1>     1       7.777 -56.666 -19.065  0.00  0.00           N  
HETATM    5  C   <1>     1       9.481 -55.150 -18.189  0.00  0.00           C  
HETATM    6  C   <1>     1      11.607 -55.616 -18.270  0.00  0.00           C  
HETATM    7  C   <1>     1      11.827 -63.770 -26.668  0.00  0.00           C  
HETATM    8  C   <1>     1       8.118 -59.434 -22.953  0.00  0.00           C  
HETATM    9  C   <1>     1      12.728 -62.691 -27.116  0.00  0.00           C  
HETATM   10  C   <1>     1       7.639 -57.868 -21.176  0.00  0.00           C  
HETATM   11  C   <1>     1      10.139 -53.949 -18.064  0.00  0.00           C  
HETATM   12  C   <1>     1      11.521 -54.251 -18.117  0.00  0.00           C  
HETATM   13  C   <1>     1      12.038 -65.099 -27.291  0.00  0.00           C  
HETATM   14  C   <1>     1       8.424 -58.263 -22.260  0.00  0.00           C  
HETATM   15  C   <1>     1       7.027 -60.211 -22.562  0.00  0.00           C  
HETATM   16  C   <1>     1      13.722 -62.903 -28.117  0.00  0.00           C  
HETATM   17  C   <1>     1       6.549 -58.645 -20.785  0.00  0.00           C  
HETATM   18  C   <1>     1      13.003 -65.232 -28.216  0.00  0.00           C  
HETATM   19  C   <1>     1       6.243 -59.816 -21.478  0.00  0.00           C  
HETATM   20  C   <1>     1      13.852 -64.132 -28.641  0.00  0.00           C  
HETATM   21  C   <1>     1       9.768 -58.989 -24.782  0.00  0.00           C  
HETATM   22  C   <1>     1       7.957 -56.648 -20.453  0.00  0.00           C  
HETATM   23  C   <1>     1       8.997 -61.134 -24.566  0.00  0.00           C  
HETATM   24  C   <1>     1       8.027 -55.527 -18.211  0.00  0.00           C  
HETATM   25  C   <1>     1       9.941 -61.157 -25.771  0.00  0.00           C  
HETATM   26  C   <1>     1      11.168 -62.040 -25.501  0.00  0.00           C  
HETATM   27  C   <1>     1      11.451 -59.334 -26.661  0.00  0.00           C  
HETATM   28  C   <1>     1      12.300 -61.647 -26.413  0.00  0.00           C  
HETATM   29  C   <1>     1      12.697 -60.207 -26.453  0.00  0.00           C  
HETATM   30  C   <1>     1       9.143 -61.502 -27.032  0.00  0.00           C  
HETATM   31  O   <1>     1      10.369 -56.171 -18.314  0.00  0.00           O  
HETATM   32  O   <1>     1      10.028 -57.809 -24.573  0.00  0.00           O  
HETATM   33  O   <1>     1       8.351 -55.637 -21.061  0.00  0.00           O  
HETATM   34  O   <1>     1       8.405 -62.141 -24.194  0.00  0.00           O  
HETATM   35  H   <1>     1       7.394 -57.497 -18.626  0.00  0.00           H  
HETATM   36  H   <1>     1      12.434 -56.307 -18.358  0.00  0.00           H  
HETATM   37  H   <1>     1       9.683 -52.976 -17.950  0.00  0.00           H  
HETATM   38  H   <1>     1      12.349 -53.561 -18.052  0.00  0.00           H  
HETATM   39  H   <1>     1      11.410 -65.927 -26.988  0.00  0.00           H  
HETATM   40  H   <1>     1       9.274 -57.656 -22.566  0.00  0.00           H  
HETATM   41  H   <1>     1       6.779 -61.125 -23.096  0.00  0.00           H  
HETATM   42  H   <1>     1      14.356 -62.084 -28.436  0.00  0.00           H  
HETATM   43  H   <1>     1       5.930 -58.347 -19.943  0.00  0.00           H  
HETATM   44  H   <1>     1      13.174 -66.195 -28.687  0.00  0.00           H  
HETATM   45  H   <1>     1       5.394 -60.422 -21.173  0.00  0.00           H  
HETATM   46  H   <1>     1      14.596 -64.335 -29.403  0.00  0.00           H  
HETATM   47  H   <1>     1       7.411 -54.697 -18.570  0.00  0.00           H  
HETATM   48  H   <1>     1       7.679 -55.779 -17.203  0.00  0.00           H  
HETATM   49  H   <1>     1      11.497 -61.945 -24.457  0.00  0.00           H  
HETATM   50  H   <1>     1      11.093 -59.414 -27.694  0.00  0.00           H  
HETATM   51  H   <1>     1      11.688 -58.283 -26.468  0.00  0.00           H  
HETATM   52  H   <1>     1      13.431 -60.004 -27.240  0.00  0.00           H  
HETATM   53  H   <1>     1      13.165 -59.950 -25.495  0.00  0.00           H  
HETATM   54  H   <1>     1       8.679 -62.479 -26.915  0.00  0.00           H  
HETATM   55  H   <1>     1       8.370 -60.754 -27.190  0.00  0.00           H  
HETATM   56  H   <1>     1       9.808 -61.519 -27.892  0.00  0.00           H  
ATOM     57  N   AMN A   1     -45.197 -64.918 -15.162  0.00  0.00      A    N1+
ATOM     58  HN1 AMN A   1     -45.761 -64.226 -15.772  0.00  0.00      A    H  
ATOM     59  HN2 AMN A   1     -45.730 -64.960 -14.222  0.00  0.00      A    H  
ATOM     60  HN3 AMN A   1     -44.235 -64.466 -14.961  0.00  0.00      A    H  
ATOM     61  CA  ALA A   2     -45.042 -66.268 -15.757  0.00  0.00      A    C  
ATOM     62  C   ALA A   2     -44.077 -66.287 -16.925  0.00  0.00      A    C  
ATOM     63  O   ALA A   2     -43.180 -67.114 -16.917  0.00  0.00      A    O  
ATOM     64  CB  ALA A   2     -46.406 -66.841 -16.223  0.00  0.00      A    C  
TER   
HETATM   65 FE    FE A   2_      5.235 -52.354 -20.558  0.00  0.00      A   Fe  
ATOM     66  HA  ALA A   2     -44.643 -66.941 -14.976  0.00  0.00      A    H  
ATOM     67  HB1 ALA A   2     -46.274 -67.863 -16.614  0.00  0.00      A    H  
ATOM     68  HB2 ALA A   2     -47.114 -66.876 -15.381  0.00  0.00      A    H  
ATOM     69  HB3 ALA A   2     -46.840 -66.216 -17.019  0.00  0.00      A    H  
ATOM     70  N   GLU A   3     -44.244 -65.406 -17.940  0.00  0.00      A    N  
ATOM     71  CA  GLU A   3     -43.359 -65.430 -19.104  0.00  0.00      A    C  
ATOM     72  C   GLU A   3     -42.150 -64.558 -18.853  0.00  0.00      A    C  
ATOM     73  O   GLU A   3     -42.203 -63.710 -17.976  0.00  0.00      A    O  
ATOM     74  CB  GLU A   3     -44.147 -64.962 -20.363  0.00  0.00      A    C  
ATOM     75  CG  GLU A   3     -43.337 -65.032 -21.687  0.00  0.00      A    C  
ATOM     76  CD  GLU A   3     -44.189 -64.778 -22.905  0.00  0.00      A    C  
ATOM     77  OE1 GLU A   3     -45.322 -64.242 -22.761  0.00  0.00      A    O  
ATOM     78  OE2 GLU A   3     -43.725 -65.115 -24.028  0.00  0.00      A    O1-
ATOM     79  H   GLU A   3     -44.963 -64.711 -17.916  0.00  0.00      A    H  
ATOM     80  HA  GLU A   3     -43.034 -66.461 -19.301  0.00  0.00      A    H  
ATOM     81  HB2 GLU A   3     -45.032 -65.612 -20.462  0.00  0.00      A    H  
ATOM     82  HB3 GLU A   3     -44.492 -63.925 -20.214  0.00  0.00      A    H  
ATOM     83  HG2 GLU A   3     -42.539 -64.273 -21.681  0.00  0.00      A    H  
ATOM     84  HG3 GLU A   3     -42.882 -66.030 -21.792  0.00  0.00      A    H  
ATOM     85  N   PHE A   4     -41.057 -64.752 -19.624  0.00  0.00      A    N  
ATOM     86  CA  PHE A   4     -39.931 -63.819 -19.600  0.00  0.00      A    C  
ATOM     87  C   PHE A   4     -39.355 -63.762 -21.000  0.00  0.00      A    C  
ATOM     88  O   PHE A   4     -39.430 -64.771 -21.684  0.00  0.00      A    O  
ATOM     89  CB  PHE A   4     -38.836 -64.311 -18.613  0.00  0.00      A    C  
ATOM     90  CG  PHE A   4     -38.842 -63.559 -17.277  0.00  0.00      A    C  
ATOM     91  CD1 PHE A   4     -38.238 -62.298 -17.198  0.00  0.00      A    C  
ATOM     92  CD2 PHE A   4     -39.414 -64.112 -16.128  0.00  0.00      A    C  
ATOM     93  CE1 PHE A   4     -38.064 -61.682 -15.959  0.00  0.00      A    C  
ATOM     94  CE2 PHE A   4     -39.213 -63.514 -14.880  0.00  0.00      A    C  
ATOM     95  CZ  PHE A   4     -38.524 -62.302 -14.795  0.00  0.00      A    C  
ATOM     96  H   PHE A   4     -40.990 -65.539 -20.240  0.00  0.00      A    H  
ATOM     97  HA  PHE A   4     -40.268 -62.805 -19.330  0.00  0.00      A    H  
ATOM     98  HB2 PHE A   4     -38.966 -65.386 -18.426  0.00  0.00      A    H  
ATOM     99  HB3 PHE A   4     -37.829 -64.173 -19.042  0.00  0.00      A    H  
ATOM    100  HD1 PHE A   4     -37.904 -61.805 -18.104  0.00  0.00      A    H  
ATOM    101  HD2 PHE A   4     -40.016 -65.008 -16.195  0.00  0.00      A    H  
ATOM    102  HE1 PHE A   4     -37.579 -60.714 -15.892  0.00  0.00      A    H  
ATOM    103  HE2 PHE A   4     -39.591 -63.987 -13.979  0.00  0.00      A    H  
ATOM    104  HZ  PHE A   4     -38.358 -61.838 -13.829  0.00  0.00      A    H  
ATOM    105  N   ARG A   5     -38.767 -62.622 -21.433  0.00  0.00      A    N  
ATOM    106  CA  ARG A   5     -37.960 -62.623 -22.653  0.00  0.00      A    C  
ATOM    107  C   ARG A   5     -36.540 -62.705 -22.162  0.00  0.00      A    C  
ATOM    108  O   ARG A   5     -36.264 -62.027 -21.187  0.00  0.00      A    O  
ATOM    109  CB  ARG A   5     -38.097 -61.316 -23.478  0.00  0.00      A    C  
ATOM    110  CG  ARG A   5     -37.395 -61.411 -24.863  0.00  0.00      A    C  
ATOM    111  CD  ARG A   5     -37.432 -60.046 -25.610  0.00  0.00      A    C  
ATOM    112  NE  ARG A   5     -36.454 -59.085 -25.089  0.00  0.00      A    N1+
ATOM    113  CZ  ARG A   5     -36.361 -57.840 -25.508  0.00  0.00      A    C  
ATOM    114  NH1 ARG A   5     -37.155 -57.335 -26.426  0.00  0.00      A    N1+
ATOM    115  NH2 ARG A   5     -35.434 -57.063 -24.992  0.00  0.00      A    N  
ATOM    116  H   ARG A   5     -38.764 -61.789 -20.876  0.00  0.00      A    H  
ATOM    117  HA  ARG A   5     -38.216 -63.470 -23.308  0.00  0.00      A    H  
ATOM    118  HB2 ARG A   5     -39.168 -61.104 -23.622  0.00  0.00      A    H  
ATOM    119  HB3 ARG A   5     -37.655 -60.484 -22.911  0.00  0.00      A    H  
ATOM    120  HG2 ARG A   5     -36.347 -61.736 -24.758  0.00  0.00      A    H  
ATOM    121  HG3 ARG A   5     -37.917 -62.172 -25.465  0.00  0.00      A    H  
ATOM    122  HD2 ARG A   5     -37.192 -60.224 -26.670  0.00  0.00      A    H  
ATOM    123  HD3 ARG A   5     -38.459 -59.655 -25.534  0.00  0.00      A    H  
ATOM    124  HE  ARG A   5     -35.804 -59.416 -24.357  0.00  0.00      A    H  
ATOM    125 HH11 ARG A   5     -37.886 -57.896 -26.879  0.00  0.00      A    H  
ATOM    126 HH12 ARG A   5     -37.065 -56.351 -26.718  0.00  0.00      A    H  
ATOM    127 HH21 ARG A   5     -34.780 -57.414 -24.275  0.00  0.00      A    H  
ATOM    128 HH22 ARG A   5     -35.328 -56.084 -25.298  0.00  0.00      A    H  
ATOM    129  N   VAL A   6     -35.643 -63.490 -22.798  0.00  0.00      A    N  
ATOM    130  CA  VAL A   6     -34.239 -63.488 -22.397  0.00  0.00      A    C  
ATOM    131  C   VAL A   6     -33.481 -63.023 -23.616  0.00  0.00      A    C  
ATOM    132  O   VAL A   6     -33.535 -63.745 -24.597  0.00  0.00      A    O  
ATOM    133  CB  VAL A   6     -33.798 -64.912 -21.957  0.00  0.00      A    C  
ATOM    134  CG1 VAL A   6     -32.334 -64.908 -21.447  0.00  0.00      A    C  
ATOM    135  CG2 VAL A   6     -34.754 -65.470 -20.872  0.00  0.00      A    C  
ATOM    136  H   VAL A   6     -35.910 -64.066 -23.572  0.00  0.00      A    H  
ATOM    137  HA  VAL A   6     -34.046 -62.815 -21.549  0.00  0.00      A    H  
ATOM    138  HB  VAL A   6     -33.855 -65.585 -22.823  0.00  0.00      A    H  
ATOM    139 HG11 VAL A   6     -32.240 -64.266 -20.559  0.00  0.00      A    H  
ATOM    140 HG12 VAL A   6     -32.012 -65.925 -21.175  0.00  0.00      A    H  
ATOM    141 HG13 VAL A   6     -31.665 -64.528 -22.232  0.00  0.00      A    H  
ATOM    142 HG21 VAL A   6     -35.777 -65.529 -21.270  0.00  0.00      A    H  
ATOM    143 HG22 VAL A   6     -34.438 -66.480 -20.569  0.00  0.00      A    H  
ATOM    144 HG23 VAL A   6     -34.757 -64.821 -19.986  0.00  0.00      A    H  
ATOM    145  N   ARG A   7     -32.798 -61.853 -23.595  0.00  0.00      A    N  
ATOM    146  CA  ARG A   7     -31.994 -61.434 -24.741  0.00  0.00      A    C  
ATOM    147  C   ARG A   7     -30.549 -61.619 -24.358  0.00  0.00      A    C  
ATOM    148  O   ARG A   7     -30.201 -61.217 -23.259  0.00  0.00      A    O  
ATOM    149  CB  ARG A   7     -32.347 -59.995 -25.194  0.00  0.00      A    C  
ATOM    150  CG  ARG A   7     -31.424 -59.477 -26.333  0.00  0.00      A    C  
ATOM    151  CD  ARG A   7     -31.776 -58.010 -26.710  0.00  0.00      A    C  
ATOM    152  NE  ARG A   7     -33.082 -57.889 -27.362  0.00  0.00      A    N1+
ATOM    153  CZ  ARG A   7     -33.630 -56.736 -27.687  0.00  0.00      A    C  
ATOM    154  NH1 ARG A   7     -33.052 -55.580 -27.454  0.00  0.00      A    N1+
ATOM    155  NH2 ARG A   7     -34.806 -56.740 -28.274  0.00  0.00      A    N  
ATOM    156  H   ARG A   7     -32.782 -61.265 -22.786  0.00  0.00      A    H  
ATOM    157  HA  ARG A   7     -32.191 -62.076 -25.601  0.00  0.00      A    H  
ATOM    158  HB2 ARG A   7     -33.401 -59.983 -25.516  0.00  0.00      A    H  
ATOM    159  HB3 ARG A   7     -32.259 -59.323 -24.333  0.00  0.00      A    H  
ATOM    160  HG2 ARG A   7     -30.375 -59.511 -25.996  0.00  0.00      A    H  
ATOM    161  HG3 ARG A   7     -31.509 -60.125 -27.219  0.00  0.00      A    H  
ATOM    162  HD2 ARG A   7     -31.743 -57.413 -25.784  0.00  0.00      A    H  
ATOM    163  HD3 ARG A   7     -31.013 -57.636 -27.410  0.00  0.00      A    H  
ATOM    164  HE  ARG A   7     -33.587 -58.760 -27.580  0.00  0.00      A    H  
ATOM    165 HH11 ARG A   7     -32.127 -55.514 -27.010  0.00  0.00      A    H  
ATOM    166 HH12 ARG A   7     -33.513 -54.696 -27.719  0.00  0.00      A    H  
ATOM    167 HH21 ARG A   7     -35.297 -57.623 -28.481  0.00  0.00      A    H  
ATOM    168 HH22 ARG A   7     -35.266 -55.859 -28.548  0.00  0.00      A    H  
ATOM    169  N   VAL A   8     -29.720 -62.237 -25.234  0.00  0.00      A    N  
ATOM    170  CA  VAL A   8     -28.348 -62.577 -24.868  0.00  0.00      A    C  
ATOM    171  C   VAL A   8     -27.447 -61.953 -25.895  0.00  0.00      A    C  
ATOM    172  O   VAL A   8     -27.884 -61.865 -27.031  0.00  0.00      A    O  
ATOM    173  CB  VAL A   8     -28.162 -64.121 -24.884  0.00  0.00      A    C  
ATOM    174  CG1 VAL A   8     -26.785 -64.544 -24.300  0.00  0.00      A    C  
ATOM    175  CG2 VAL A   8     -29.311 -64.791 -24.088  0.00  0.00      A    C  
ATOM    176  H   VAL A   8     -30.020 -62.520 -26.149  0.00  0.00      A    H  
ATOM    177  HA  VAL A   8     -28.094 -62.197 -23.870  0.00  0.00      A    H  
ATOM    178  HB  VAL A   8     -28.222 -64.476 -25.927  0.00  0.00      A    H  
ATOM    179 HG11 VAL A   8     -26.674 -64.194 -23.262  0.00  0.00      A    H  
ATOM    180 HG12 VAL A   8     -26.702 -65.641 -24.307  0.00  0.00      A    H  
ATOM    181 HG13 VAL A   8     -25.959 -64.138 -24.902  0.00  0.00      A    H  
ATOM    182 HG21 VAL A   8     -30.287 -64.606 -24.559  0.00  0.00      A    H  
ATOM    183 HG22 VAL A   8     -29.159 -65.878 -24.028  0.00  0.00      A    H  
ATOM    184 HG23 VAL A   8     -29.333 -64.370 -23.076  0.00  0.00      A    H  
ATOM    185  N   SER A   9     -26.216 -61.535 -25.523  0.00  0.00      A    N  
ATOM    186  CA  SER A   9     -25.292 -60.977 -26.503  0.00  0.00      A    C  
ATOM    187  C   SER A   9     -24.001 -61.750 -26.411  0.00  0.00      A    C  
ATOM    188  O   SER A   9     -23.697 -62.227 -25.328  0.00  0.00      A    O  
ATOM    189  CB  SER A   9     -25.152 -59.464 -26.239  0.00  0.00      A    C  
ATOM    190  OG  SER A   9     -24.282 -58.870 -27.215  0.00  0.00      A    O  
ATOM    191  H   SER A   9     -25.900 -61.597 -24.574  0.00  0.00      A    H  
ATOM    192  HA  SER A   9     -25.673 -61.093 -27.526  0.00  0.00      A    H  
ATOM    193  HB2 SER A   9     -26.158 -59.021 -26.315  0.00  0.00      A    H  
ATOM    194  HB3 SER A   9     -24.775 -59.309 -25.218  0.00  0.00      A    H  
ATOM    195  HG  SER A   9     -24.202 -57.929 -27.095  0.00  0.00      A    H  
ATOM    196  N   THR A  10     -23.264 -61.911 -27.535  0.00  0.00      A    N  
ATOM    197  CA  THR A  10     -22.137 -62.841 -27.575  0.00  0.00      A    C  
ATOM    198  C   THR A  10     -20.932 -62.129 -28.136  0.00  0.00      A    C  
ATOM    199  O   THR A  10     -21.110 -61.206 -28.914  0.00  0.00      A    O  
ATOM    200  CB  THR A  10     -22.594 -64.069 -28.403  0.00  0.00      A    C  
ATOM    201  CG2 THR A  10     -21.439 -65.050 -28.733  0.00  0.00      A    C  
ATOM    202  OG1 THR A  10     -23.615 -64.710 -27.618  0.00  0.00      A    O  
ATOM    203  H   THR A  10     -23.516 -61.459 -28.395  0.00  0.00      A    H  
ATOM    204  HA  THR A  10     -21.872 -63.201 -26.569  0.00  0.00      A    H  
ATOM    205  HB  THR A  10     -23.027 -63.717 -29.355  0.00  0.00      A    H  
ATOM    206  HG1 THR A  10     -24.022 -65.442 -28.064  0.00  0.00      A    H  
ATOM    207 HG21 THR A  10     -20.951 -65.405 -27.816  0.00  0.00      A    H  
ATOM    208 HG22 THR A  10     -21.845 -65.915 -29.279  0.00  0.00      A    H  
ATOM    209 HG23 THR A  10     -20.681 -64.567 -29.363  0.00  0.00      A    H  
ATOM    210  N   GLY A  11     -19.702 -62.521 -27.729  0.00  0.00      A    N  
ATOM    211  CA  GLY A  11     -18.532 -61.745 -28.121  0.00  0.00      A    C  
ATOM    212  C   GLY A  11     -18.333 -61.758 -29.613  0.00  0.00      A    C  
ATOM    213  O   GLY A  11     -18.771 -62.699 -30.253  0.00  0.00      A    O  
ATOM    214  H   GLY A  11     -19.572 -63.306 -27.117  0.00  0.00      A    H  
ATOM    215  HA2 GLY A  11     -17.617 -62.161 -27.671  0.00  0.00      A    H  
ATOM    216  HA3 GLY A  11     -18.647 -60.717 -27.751  0.00  0.00      A    H  
ATOM    217  N   GLU A  12     -17.650 -60.735 -30.173  0.00  0.00      A    N  
ATOM    218  CA  GLU A  12     -17.219 -60.804 -31.568  0.00  0.00      A    C  
ATOM    219  C   GLU A  12     -15.875 -61.502 -31.664  0.00  0.00      A    C  
ATOM    220  O   GLU A  12     -15.456 -61.775 -32.778  0.00  0.00      A    O  
ATOM    221  CB  GLU A  12     -17.083 -59.372 -32.157  0.00  0.00      A    C  
ATOM    222  CG  GLU A  12     -18.441 -58.619 -32.149  0.00  0.00      A    C  
ATOM    223  CD  GLU A  12     -18.312 -57.208 -32.664  0.00  0.00      A    C  
ATOM    224  OE1 GLU A  12     -17.300 -56.534 -32.330  0.00  0.00      A    O  
ATOM    225  OE2 GLU A  12     -19.226 -56.755 -33.406  0.00  0.00      A    O1-
ATOM    226  H   GLU A  12     -17.332 -59.965 -29.615  0.00  0.00      A    H  
ATOM    227  HA  GLU A  12     -17.954 -61.354 -32.180  0.00  0.00      A    H  
ATOM    228  HB2 GLU A  12     -16.339 -58.814 -31.565  0.00  0.00      A    H  
ATOM    229  HB3 GLU A  12     -16.719 -59.428 -33.196  0.00  0.00      A    H  
ATOM    230  HG2 GLU A  12     -19.151 -59.166 -32.787  0.00  0.00      A    H  
ATOM    231  HG3 GLU A  12     -18.855 -58.575 -31.129  0.00  0.00      A    H  
ATOM    232  N   ALA A  13     -15.167 -61.790 -30.543  0.00  0.00      A    N  
ATOM    233  CA  ALA A  13     -13.812 -62.329 -30.646  0.00  0.00      A    C  
ATOM    234  C   ALA A  13     -13.782 -63.647 -31.382  0.00  0.00      A    C  
ATOM    235  O   ALA A  13     -14.817 -64.276 -31.541  0.00  0.00      A    O  
ATOM    236  CB  ALA A  13     -13.167 -62.529 -29.247  0.00  0.00      A    C  
ATOM    237  H   ALA A  13     -15.513 -61.600 -29.624  0.00  0.00      A    H  
ATOM    238  HA  ALA A  13     -13.206 -61.593 -31.202  0.00  0.00      A    H  
ATOM    239  HB1 ALA A  13     -12.127 -62.881 -29.333  0.00  0.00      A    H  
ATOM    240  HB2 ALA A  13     -13.163 -61.578 -28.692  0.00  0.00      A    H  
ATOM    241  HB3 ALA A  13     -13.739 -63.271 -28.669  0.00  0.00      A    H  
ATOM    242  N   PHE A  14     -12.581 -64.077 -31.832  0.00  0.00      A    N  
ATOM    243  CA  PHE A  14     -12.468 -65.369 -32.503  0.00  0.00      A    C  
ATOM    244  C   PHE A  14     -12.870 -66.456 -31.532  0.00  0.00      A    C  
ATOM    245  O   PHE A  14     -12.509 -66.351 -30.371  0.00  0.00      A    O  
ATOM    246  CB  PHE A  14     -11.008 -65.613 -32.958  0.00  0.00      A    C  
ATOM    247  CG  PHE A  14     -10.865 -66.945 -33.706  0.00  0.00      A    C  
ATOM    248  CD1 PHE A  14     -10.408 -68.089 -33.042  0.00  0.00      A    C  
ATOM    249  CD2 PHE A  14     -11.183 -67.019 -35.067  0.00  0.00      A    C  
ATOM    250  CE1 PHE A  14     -10.221 -69.283 -33.746  0.00  0.00      A    C  
ATOM    251  CE2 PHE A  14     -11.000 -68.213 -35.771  0.00  0.00      A    C  
ATOM    252  CZ  PHE A  14     -10.510 -69.343 -35.112  0.00  0.00      A    C  
ATOM    253  H   PHE A  14     -11.754 -63.527 -31.699  0.00  0.00      A    H  
ATOM    254  HA  PHE A  14     -13.122 -65.361 -33.391  0.00  0.00      A    H  
ATOM    255  HB2 PHE A  14     -10.678 -64.796 -33.620  0.00  0.00      A    H  
ATOM    256  HB3 PHE A  14     -10.368 -65.601 -32.063  0.00  0.00      A    H  
ATOM    257  HD1 PHE A  14     -10.195 -68.056 -31.979  0.00  0.00      A    H  
ATOM    258  HD2 PHE A  14     -11.573 -66.147 -35.584  0.00  0.00      A    H  
ATOM    259  HE1 PHE A  14      -9.849 -70.163 -33.231  0.00  0.00      A    H  
ATOM    260  HE2 PHE A  14     -11.238 -68.261 -36.829  0.00  0.00      A    H  
ATOM    261  HZ  PHE A  14     -10.354 -70.267 -35.661  0.00  0.00      A    H  
ATOM    262  N   GLY A  15     -13.620 -67.494 -31.968  0.00  0.00      A    N  
ATOM    263  CA  GLY A  15     -14.056 -68.523 -31.026  0.00  0.00      A    C  
ATOM    264  C   GLY A  15     -15.088 -68.037 -30.033  0.00  0.00      A    C  
ATOM    265  O   GLY A  15     -15.429 -68.808 -29.151  0.00  0.00      A    O  
ATOM    266  H   GLY A  15     -13.911 -67.568 -32.925  0.00  0.00      A    H  
ATOM    267  HA2 GLY A  15     -13.181 -68.900 -30.473  0.00  0.00      A    H  
ATOM    268  HA3 GLY A  15     -14.498 -69.375 -31.568  0.00  0.00      A    H  
ATOM    269  N   ALA A  16     -15.614 -66.793 -30.132  0.00  0.00      A    N  
ATOM    270  CA  ALA A  16     -16.614 -66.348 -29.163  0.00  0.00      A    C  
ATOM    271  C   ALA A  16     -17.884 -67.151 -29.298  0.00  0.00      A    C  
ATOM    272  O   ALA A  16     -18.478 -67.465 -28.280  0.00  0.00      A    O  
ATOM    273  CB  ALA A  16     -16.992 -64.861 -29.373  0.00  0.00      A    C  
ATOM    274  H   ALA A  16     -15.360 -66.165 -30.867  0.00  0.00      A    H  
ATOM    275  HA  ALA A  16     -16.209 -66.455 -28.144  0.00  0.00      A    H  
ATOM    276  HB1 ALA A  16     -17.807 -64.585 -28.689  0.00  0.00      A    H  
ATOM    277  HB2 ALA A  16     -16.127 -64.210 -29.176  0.00  0.00      A    H  
ATOM    278  HB3 ALA A  16     -17.327 -64.709 -30.409  0.00  0.00      A    H  
ATOM    279  N   GLY A  17     -18.324 -67.476 -30.535  0.00  0.00      A    N  
ATOM    280  CA  GLY A  17     -19.594 -68.178 -30.703  0.00  0.00      A    C  
ATOM    281  C   GLY A  17     -19.517 -69.595 -30.198  0.00  0.00      A    C  
ATOM    282  O   GLY A  17     -18.460 -69.999 -29.738  0.00  0.00      A    O  
ATOM    283  H   GLY A  17     -17.798 -67.240 -31.353  0.00  0.00      A    H  
ATOM    284  HA2 GLY A  17     -19.878 -68.209 -31.767  0.00  0.00      A    H  
ATOM    285  HA3 GLY A  17     -20.383 -67.641 -30.158  0.00  0.00      A    H  
ATOM    286  N   THR A  18     -20.631 -70.363 -30.287  0.00  0.00      A    N  
ATOM    287  CA  THR A  18     -20.598 -71.753 -29.841  0.00  0.00      A    C  
ATOM    288  C   THR A  18     -21.725 -72.563 -30.444  0.00  0.00      A    C  
ATOM    289  O   THR A  18     -22.792 -72.007 -30.653  0.00  0.00      A    O  
ATOM    290  CB  THR A  18     -20.660 -71.842 -28.292  0.00  0.00      A    C  
ATOM    291  CG2 THR A  18     -22.038 -71.391 -27.735  0.00  0.00      A    C  
ATOM    292  OG1 THR A  18     -20.394 -73.195 -27.893  0.00  0.00      A    O  
ATOM    293  H   THR A  18     -21.490 -69.996 -30.649  0.00  0.00      A    H  
ATOM    294  HA  THR A  18     -19.645 -72.186 -30.181  0.00  0.00      A    H  
ATOM    295  HB  THR A  18     -19.867 -71.188 -27.888  0.00  0.00      A    H  
ATOM    296  HG1 THR A  18     -20.331 -73.293 -26.949  0.00  0.00      A    H  
ATOM    297 HG21 THR A  18     -22.843 -72.058 -28.078  0.00  0.00      A    H  
ATOM    298 HG22 THR A  18     -22.048 -71.404 -26.636  0.00  0.00      A    H  
ATOM    299 HG23 THR A  18     -22.248 -70.369 -28.073  0.00  0.00      A    H  
ATOM    300  N   TRP A  19     -21.503 -73.874 -30.704  0.00  0.00      A    N  
ATOM    301  CA  TRP A  19     -22.598 -74.765 -31.090  0.00  0.00      A    C  
ATOM    302  C   TRP A  19     -23.261 -75.370 -29.870  0.00  0.00      A    C  
ATOM    303  O   TRP A  19     -24.323 -75.955 -30.027  0.00  0.00      A    O  
ATOM    304  CB  TRP A  19     -22.050 -75.923 -31.965  0.00  0.00      A    C  
ATOM    305  CG  TRP A  19     -21.554 -75.386 -33.281  0.00  0.00      A    C  
ATOM    306  CD1 TRP A  19     -20.303 -75.017 -33.603  0.00  0.00      A    C  
ATOM    307  CD2 TRP A  19     -22.404 -75.170 -34.507  0.00  0.00      A    C  
ATOM    308  CE2 TRP A  19     -21.488 -74.698 -35.427  0.00  0.00      A    C  
ATOM    309  CE3 TRP A  19     -23.750 -75.348 -34.820  0.00  0.00      A    C  
ATOM    310  NE1 TRP A  19     -20.274 -74.614 -34.847  0.00  0.00      A    N  
ATOM    311  CZ2 TRP A  19     -21.860 -74.389 -36.736  0.00  0.00      A    C  
ATOM    312  CZ3 TRP A  19     -24.134 -75.061 -36.137  0.00  0.00      A    C  
ATOM    313  CH2 TRP A  19     -23.203 -74.592 -37.079  0.00  0.00      A    C  
ATOM    314  H   TRP A  19     -20.601 -74.282 -30.548  0.00  0.00      A    H  
ATOM    315  HA  TRP A  19     -23.363 -74.226 -31.673  0.00  0.00      A    H  
ATOM    316  HB2 TRP A  19     -21.237 -76.445 -31.436  0.00  0.00      A    H  
ATOM    317  HB3 TRP A  19     -22.839 -76.662 -32.178  0.00  0.00      A    H  
ATOM    318  HD1 TRP A  19     -19.446 -75.051 -32.931  0.00  0.00      A    H  
ATOM    319  HE1 TRP A  19     -19.425 -74.280 -35.328  0.00  0.00      A    H  
ATOM    320  HE3 TRP A  19     -24.462 -75.693 -34.078  0.00  0.00      A    H  
ATOM    321  HZ2 TRP A  19     -21.138 -74.010 -37.451  0.00  0.00      A    H  
ATOM    322  HZ3 TRP A  19     -25.169 -75.203 -36.432  0.00  0.00      A    H  
ATOM    323  HH2 TRP A  19     -23.530 -74.380 -38.093  0.00  0.00      A    H  
ATOM    324  N   ASP A  20     -22.673 -75.269 -28.654  0.00  0.00      A    N  
ATOM    325  CA  ASP A  20     -23.254 -75.951 -27.502  0.00  0.00      A    C  
ATOM    326  C   ASP A  20     -24.618 -75.412 -27.155  0.00  0.00      A    C  
ATOM    327  O   ASP A  20     -24.970 -74.334 -27.607  0.00  0.00      A    O  
ATOM    328  CB  ASP A  20     -22.325 -75.855 -26.262  0.00  0.00      A    C  
ATOM    329  CG  ASP A  20     -21.003 -76.546 -26.483  0.00  0.00      A    C  
ATOM    330  OD1 ASP A  20     -20.791 -77.136 -27.577  0.00  0.00      A    O  
ATOM    331  OD2 ASP A  20     -20.161 -76.512 -25.547  0.00  0.00      A    O1-
ATOM    332  H   ASP A  20     -21.821 -74.766 -28.513  0.00  0.00      A    H  
ATOM    333  HA  ASP A  20     -23.390 -77.009 -27.770  0.00  0.00      A    H  
ATOM    334  HB2 ASP A  20     -22.155 -74.793 -26.041  0.00  0.00      A    H  
ATOM    335  HB3 ASP A  20     -22.794 -76.308 -25.378  0.00  0.00      A    H  
ATOM    336  N   LYS A  21     -25.386 -76.178 -26.344  0.00  0.00      A    N  
ATOM    337  CA  LYS A  21     -26.718 -75.736 -25.949  0.00  0.00      A    C  
ATOM    338  C   LYS A  21     -26.542 -74.858 -24.734  0.00  0.00      A    C  
ATOM    339  O   LYS A  21     -25.619 -75.126 -23.982  0.00  0.00      A    O  
ATOM    340  CB  LYS A  21     -27.653 -76.930 -25.603  0.00  0.00      A    C  
ATOM    341  CG  LYS A  21     -27.623 -78.088 -26.647  0.00  0.00      A    C  
ATOM    342  CD  LYS A  21     -27.819 -77.649 -28.126  0.00  0.00      A    C  
ATOM    343  CE  LYS A  21     -29.204 -76.997 -28.392  0.00  0.00      A    C  
ATOM    344  NZ  LYS A  21     -29.365 -76.657 -29.825  0.00  0.00      A    N1+
ATOM    345  H   LYS A  21     -25.037 -77.029 -25.950  0.00  0.00      A    H  
ATOM    346  HA  LYS A  21     -27.178 -75.157 -26.766  0.00  0.00      A    H  
ATOM    347  HB2 LYS A  21     -27.337 -77.355 -24.635  0.00  0.00      A    H  
ATOM    348  HB3 LYS A  21     -28.683 -76.557 -25.474  0.00  0.00      A    H  
ATOM    349  HG2 LYS A  21     -26.658 -78.616 -26.579  0.00  0.00      A    H  
ATOM    350  HG3 LYS A  21     -28.406 -78.818 -26.384  0.00  0.00      A    H  
ATOM    351  HD2 LYS A  21     -27.015 -76.960 -28.428  0.00  0.00      A    H  
ATOM    352  HD3 LYS A  21     -27.734 -78.547 -28.761  0.00  0.00      A    H  
ATOM    353  HE2 LYS A  21     -29.998 -77.701 -28.087  0.00  0.00      A    H  
ATOM    354  HE3 LYS A  21     -29.316 -76.078 -27.794  0.00  0.00      A    H  
ATOM    355  HZ1 LYS A  21     -29.294 -77.531 -30.458  0.00  0.00      A    H  
ATOM    356  HZ2 LYS A  21     -30.329 -76.207 -30.022  0.00  0.00      A    H  
ATOM    357  HZ3 LYS A  21     -28.617 -75.949 -30.155  0.00  0.00      A    H  
ATOM    358  N   VAL A  22     -27.400 -73.830 -24.528  0.00  0.00      A    N  
ATOM    359  CA  VAL A  22     -27.293 -72.981 -23.341  0.00  0.00      A    C  
ATOM    360  C   VAL A  22     -28.632 -73.029 -22.644  0.00  0.00      A    C  
ATOM    361  O   VAL A  22     -29.634 -72.956 -23.338  0.00  0.00      A    O  
ATOM    362  CB  VAL A  22     -26.936 -71.514 -23.718  0.00  0.00      A    C  
ATOM    363  CG1 VAL A  22     -26.808 -70.616 -22.454  0.00  0.00      A    C  
ATOM    364  CG2 VAL A  22     -25.619 -71.465 -24.542  0.00  0.00      A    C  
ATOM    365  H   VAL A  22     -28.140 -73.629 -25.175  0.00  0.00      A    H  
ATOM    366  HA  VAL A  22     -26.508 -73.344 -22.661  0.00  0.00      A    H  
ATOM    367  HB  VAL A  22     -27.753 -71.114 -24.342  0.00  0.00      A    H  
ATOM    368 HG11 VAL A  22     -25.993 -70.974 -21.807  0.00  0.00      A    H  
ATOM    369 HG12 VAL A  22     -26.588 -69.578 -22.747  0.00  0.00      A    H  
ATOM    370 HG13 VAL A  22     -27.741 -70.614 -21.871  0.00  0.00      A    H  
ATOM    371 HG21 VAL A  22     -25.708 -72.071 -25.457  0.00  0.00      A    H  
ATOM    372 HG22 VAL A  22     -25.386 -70.430 -24.837  0.00  0.00      A    H  
ATOM    373 HG23 VAL A  22     -24.780 -71.855 -23.945  0.00  0.00      A    H  
ATOM    374  N   SER A  23     -28.670 -73.141 -21.295  0.00  0.00      A    N  
ATOM    375  CA  SER A  23     -29.940 -73.103 -20.574  0.00  0.00      A    C  
ATOM    376  C   SER A  23     -29.751 -72.233 -19.358  0.00  0.00      A    C  
ATOM    377  O   SER A  23     -28.610 -72.052 -18.963  0.00  0.00      A    O  
ATOM    378  CB  SER A  23     -30.373 -74.530 -20.160  0.00  0.00      A    C  
ATOM    379  OG  SER A  23     -29.338 -75.109 -19.353  0.00  0.00      A    O  
ATOM    380  H   SER A  23     -27.835 -73.244 -20.749  0.00  0.00      A    H  
ATOM    381  HA  SER A  23     -30.726 -72.646 -21.194  0.00  0.00      A    H  
ATOM    382  HB2 SER A  23     -31.316 -74.495 -19.589  0.00  0.00      A    H  
ATOM    383  HB3 SER A  23     -30.524 -75.137 -21.068  0.00  0.00      A    H  
ATOM    384  HG  SER A  23     -29.540 -75.998 -19.077  0.00  0.00      A    H  
ATOM    385  N   VAL A  24     -30.839 -71.678 -18.773  0.00  0.00      A    N  
ATOM    386  CA  VAL A  24     -30.691 -70.735 -17.670  0.00  0.00      A    C  
ATOM    387  C   VAL A  24     -31.696 -71.018 -16.579  0.00  0.00      A    C  
ATOM    388  O   VAL A  24     -32.847 -71.252 -16.912  0.00  0.00      A    O  
ATOM    389  CB  VAL A  24     -30.894 -69.302 -18.237  0.00  0.00      A    C  
ATOM    390  CG1 VAL A  24     -30.965 -68.228 -17.120  0.00  0.00      A    C  
ATOM    391  CG2 VAL A  24     -29.746 -68.952 -19.220  0.00  0.00      A    C  
ATOM    392  H   VAL A  24     -31.759 -71.834 -19.135  0.00  0.00      A    H  
ATOM    393  HA  VAL A  24     -29.685 -70.804 -17.236  0.00  0.00      A    H  
ATOM    394  HB  VAL A  24     -31.851 -69.271 -18.788  0.00  0.00      A    H  
ATOM    395 HG11 VAL A  24     -30.037 -68.213 -16.532  0.00  0.00      A    H  
ATOM    396 HG12 VAL A  24     -31.097 -67.245 -17.592  0.00  0.00      A    H  
ATOM    397 HG13 VAL A  24     -31.816 -68.400 -16.444  0.00  0.00      A    H  
ATOM    398 HG21 VAL A  24     -29.756 -69.617 -20.095  0.00  0.00      A    H  
ATOM    399 HG22 VAL A  24     -29.831 -67.909 -19.553  0.00  0.00      A    H  
ATOM    400 HG23 VAL A  24     -28.778 -69.060 -18.723  0.00  0.00      A    H  
ATOM    401  N   SER A  25     -31.281 -70.977 -15.287  0.00  0.00      A    N  
ATOM    402  CA  SER A  25     -32.236 -71.051 -14.186  0.00  0.00      A    C  
ATOM    403  C   SER A  25     -32.373 -69.637 -13.672  0.00  0.00      A    C  
ATOM    404  O   SER A  25     -31.353 -68.972 -13.577  0.00  0.00      A    O  
ATOM    405  CB  SER A  25     -31.716 -71.981 -13.062  0.00  0.00      A    C  
ATOM    406  OG  SER A  25     -31.415 -73.265 -13.633  0.00  0.00      A    O  
ATOM    407  H   SER A  25     -30.326 -70.800 -15.040  0.00  0.00      A    H  
ATOM    408  HA  SER A  25     -33.205 -71.455 -14.521  0.00  0.00      A    H  
ATOM    409  HB2 SER A  25     -30.812 -71.547 -12.610  0.00  0.00      A    H  
ATOM    410  HB3 SER A  25     -32.480 -72.075 -12.274  0.00  0.00      A    H  
ATOM    411  HG  SER A  25     -31.076 -73.883 -12.993  0.00  0.00      A    H  
ATOM    412  N   ILE A  26     -33.598 -69.162 -13.352  0.00  0.00      A    N  
ATOM    413  CA  ILE A  26     -33.781 -67.786 -12.894  0.00  0.00      A    C  
ATOM    414  C   ILE A  26     -34.048 -67.898 -11.414  0.00  0.00      A    C  
ATOM    415  O   ILE A  26     -35.027 -68.538 -11.064  0.00  0.00      A    O  
ATOM    416  CB  ILE A  26     -34.949 -67.082 -13.648  0.00  0.00      A    C  
ATOM    417  CG1 ILE A  26     -34.683 -67.148 -15.184  0.00  0.00      A    C  
ATOM    418  CG2 ILE A  26     -35.112 -65.620 -13.142  0.00  0.00      A    C  
ATOM    419  CD1 ILE A  26     -35.876 -66.668 -16.049  0.00  0.00      A    C  
ATOM    420  H   ILE A  26     -34.405 -69.751 -13.395  0.00  0.00      A    H  
ATOM    421  HA  ILE A  26     -32.882 -67.179 -13.085  0.00  0.00      A    H  
ATOM    422  HB  ILE A  26     -35.883 -67.622 -13.425  0.00  0.00      A    H  
ATOM    423 HG12 ILE A  26     -33.795 -66.551 -15.432  0.00  0.00      A    H  
ATOM    424 HG13 ILE A  26     -34.474 -68.189 -15.479  0.00  0.00      A    H  
ATOM    425 HG21 ILE A  26     -34.236 -65.017 -13.424  0.00  0.00      A    H  
ATOM    426 HG22 ILE A  26     -36.014 -65.146 -13.556  0.00  0.00      A    H  
ATOM    427 HG23 ILE A  26     -35.207 -65.602 -12.046  0.00  0.00      A    H  
ATOM    428 HD11 ILE A  26     -36.145 -65.620 -15.855  0.00  0.00      A    H  
ATOM    429 HD12 ILE A  26     -35.635 -66.764 -17.120  0.00  0.00      A    H  
ATOM    430 HD13 ILE A  26     -36.739 -67.309 -15.828  0.00  0.00      A    H  
ATOM    431  N   VAL A  27     -33.198 -67.306 -10.543  0.00  0.00      A    N  
ATOM    432  CA  VAL A  27     -33.397 -67.437  -9.101  0.00  0.00      A    C  
ATOM    433  C   VAL A  27     -34.114 -66.200  -8.624  0.00  0.00      A    C  
ATOM    434  O   VAL A  27     -33.913 -65.154  -9.220  0.00  0.00      A    O  
ATOM    435  CB  VAL A  27     -32.040 -67.615  -8.371  0.00  0.00      A    C  
ATOM    436  CG1 VAL A  27     -32.190 -67.683  -6.827  0.00  0.00      A    C  
ATOM    437  CG2 VAL A  27     -31.279 -68.862  -8.893  0.00  0.00      A    C  
ATOM    438  H   VAL A  27     -32.431 -66.740 -10.857  0.00  0.00      A    H  
ATOM    439  HA  VAL A  27     -33.985 -68.332  -8.866  0.00  0.00      A    H  
ATOM    440  HB  VAL A  27     -31.441 -66.735  -8.620  0.00  0.00      A    H  
ATOM    441 HG11 VAL A  27     -32.880 -68.490  -6.540  0.00  0.00      A    H  
ATOM    442 HG12 VAL A  27     -31.210 -67.886  -6.372  0.00  0.00      A    H  
ATOM    443 HG13 VAL A  27     -32.568 -66.731  -6.422  0.00  0.00      A    H  
ATOM    444 HG21 VAL A  27     -31.268 -68.882  -9.992  0.00  0.00      A    H  
ATOM    445 HG22 VAL A  27     -30.239 -68.858  -8.531  0.00  0.00      A    H  
ATOM    446 HG23 VAL A  27     -31.767 -69.774  -8.529  0.00  0.00      A    H  
ATOM    447  N   GLY A  28     -34.941 -66.294  -7.558  0.00  0.00      A    N  
ATOM    448  CA  GLY A  28     -35.625 -65.110  -7.056  0.00  0.00      A    C  
ATOM    449  C   GLY A  28     -35.929 -65.243  -5.585  0.00  0.00      A    C  
ATOM    450  O   GLY A  28     -35.579 -66.253  -4.996  0.00  0.00      A    O  
ATOM    451  H   GLY A  28     -35.122 -67.169  -7.103  0.00  0.00      A    H  
ATOM    452  HA2 GLY A  28     -36.549 -64.945  -7.630  0.00  0.00      A    H  
ATOM    453  HA3 GLY A  28     -34.982 -64.227  -7.165  0.00  0.00      A    H  
ATOM    454  N   THR A  29     -36.571 -64.219  -4.980  0.00  0.00      A    N  
ATOM    455  CA  THR A  29     -36.844 -64.269  -3.545  0.00  0.00      A    C  
ATOM    456  C   THR A  29     -37.717 -65.458  -3.223  0.00  0.00      A    C  
ATOM    457  O   THR A  29     -37.424 -66.172  -2.276  0.00  0.00      A    O  
ATOM    458  CB  THR A  29     -37.574 -62.981  -3.074  0.00  0.00      A    C  
ATOM    459  CG2 THR A  29     -36.620 -61.755  -3.055  0.00  0.00      A    C  
ATOM    460  OG1 THR A  29     -38.677 -62.761  -3.970  0.00  0.00      A    O  
ATOM    461  H   THR A  29     -36.870 -63.421  -5.509  0.00  0.00      A    H  
ATOM    462  HA  THR A  29     -35.897 -64.373  -2.991  0.00  0.00      A    H  
ATOM    463  HB  THR A  29     -37.955 -63.138  -2.048  0.00  0.00      A    H  
ATOM    464  HG1 THR A  29     -39.211 -62.015  -3.719  0.00  0.00      A    H  
ATOM    465 HG21 THR A  29     -36.136 -61.619  -4.033  0.00  0.00      A    H  
ATOM    466 HG22 THR A  29     -37.180 -60.839  -2.811  0.00  0.00      A    H  
ATOM    467 HG23 THR A  29     -35.840 -61.888  -2.292  0.00  0.00      A    H  
ATOM    468  N   ARG A  30     -38.805 -65.678  -3.994  0.00  0.00      A    N  
ATOM    469  CA  ARG A  30     -39.733 -66.755  -3.654  0.00  0.00      A    C  
ATOM    470  C   ARG A  30     -39.121 -68.100  -3.977  0.00  0.00      A    C  
ATOM    471  O   ARG A  30     -39.327 -69.022  -3.203  0.00  0.00      A    O  
ATOM    472  CB  ARG A  30     -41.103 -66.582  -4.366  0.00  0.00      A    C  
ATOM    473  CG  ARG A  30     -41.817 -65.280  -3.902  0.00  0.00      A    C  
ATOM    474  CD  ARG A  30     -43.067 -64.971  -4.771  0.00  0.00      A    C  
ATOM    475  NE  ARG A  30     -44.077 -66.023  -4.630  0.00  0.00      A    N1+
ATOM    476  CZ  ARG A  30     -44.918 -66.113  -3.619  0.00  0.00      A    C  
ATOM    477  NH1 ARG A  30     -44.932 -65.277  -2.604  0.00  0.00      A    N1+
ATOM    478  NH2 ARG A  30     -45.794 -67.094  -3.619  0.00  0.00      A    N  
ATOM    479  H   ARG A  30     -38.982 -65.111  -4.800  0.00  0.00      A    H  
ATOM    480  HA  ARG A  30     -39.933 -66.718  -2.570  0.00  0.00      A    H  
ATOM    481  HB2 ARG A  30     -40.937 -66.566  -5.452  0.00  0.00      A    H  
ATOM    482  HB3 ARG A  30     -41.750 -67.446  -4.140  0.00  0.00      A    H  
ATOM    483  HG2 ARG A  30     -42.101 -65.390  -2.844  0.00  0.00      A    H  
ATOM    484  HG3 ARG A  30     -41.132 -64.421  -3.966  0.00  0.00      A    H  
ATOM    485  HD2 ARG A  30     -43.480 -63.972  -4.561  0.00  0.00      A    H  
ATOM    486  HD3 ARG A  30     -42.736 -64.931  -5.822  0.00  0.00      A    H  
ATOM    487  HE  ARG A  30     -44.133 -66.717  -5.393  0.00  0.00      A    H  
ATOM    488 HH11 ARG A  30     -44.276 -64.491  -2.537  0.00  0.00      A    H  
ATOM    489 HH12 ARG A  30     -45.610 -65.389  -1.836  0.00  0.00      A    H  
ATOM    490 HH21 ARG A  30     -45.830 -67.779  -4.389  0.00  0.00      A    H  
ATOM    491 HH22 ARG A  30     -46.472 -67.204  -2.849  0.00  0.00      A    H  
ATOM    492  N   GLY A  31     -38.368 -68.257  -5.091  0.00  0.00      A    N  
ATOM    493  CA  GLY A  31     -37.795 -69.572  -5.378  0.00  0.00      A    C  
ATOM    494  C   GLY A  31     -36.919 -69.590  -6.607  0.00  0.00      A    C  
ATOM    495  O   GLY A  31     -36.534 -68.524  -7.057  0.00  0.00      A    O  
ATOM    496  H   GLY A  31     -38.199 -67.503  -5.728  0.00  0.00      A    H  
ATOM    497  HA2 GLY A  31     -38.620 -70.289  -5.515  0.00  0.00      A    H  
ATOM    498  HA3 GLY A  31     -37.178 -69.899  -4.526  0.00  0.00      A    H  
ATOM    499  N   GLU A  32     -36.599 -70.797  -7.139  0.00  0.00      A    N  
ATOM    500  CA  GLU A  32     -35.779 -70.914  -8.346  0.00  0.00      A    C  
ATOM    501  C   GLU A  32     -36.520 -71.740  -9.371  0.00  0.00      A    C  
ATOM    502  O   GLU A  32     -37.219 -72.657  -8.969  0.00  0.00      A    O  
ATOM    503  CB  GLU A  32     -34.404 -71.548  -7.993  0.00  0.00      A    C  
ATOM    504  CG  GLU A  32     -33.550 -71.893  -9.245  0.00  0.00      A    C  
ATOM    505  CD  GLU A  32     -32.168 -72.399  -8.908  0.00  0.00      A    C  
ATOM    506  OE1 GLU A  32     -31.840 -72.537  -7.698  0.00  0.00      A    O  
ATOM    507  OE2 GLU A  32     -31.389 -72.665  -9.863  0.00  0.00      A    O1-
ATOM    508  H   GLU A  32     -36.915 -71.648  -6.714  0.00  0.00      A    H  
ATOM    509  HA  GLU A  32     -35.617 -69.927  -8.793  0.00  0.00      A    H  
ATOM    510  HB2 GLU A  32     -33.855 -70.843  -7.347  0.00  0.00      A    H  
ATOM    511  HB3 GLU A  32     -34.569 -72.476  -7.421  0.00  0.00      A    H  
ATOM    512  HG2 GLU A  32     -34.051 -72.687  -9.818  0.00  0.00      A    H  
ATOM    513  HG3 GLU A  32     -33.455 -71.004  -9.888  0.00  0.00      A    H  
ATOM    514  N   SER A  33     -36.378 -71.428 -10.684  0.00  0.00      A    N  
ATOM    515  CA  SER A  33     -37.058 -72.198 -11.724  0.00  0.00      A    C  
ATOM    516  C   SER A  33     -36.074 -73.209 -12.276  0.00  0.00      A    C  
ATOM    517  O   SER A  33     -34.892 -72.912 -12.208  0.00  0.00      A    O  
ATOM    518  CB  SER A  33     -37.551 -71.206 -12.810  0.00  0.00      A    C  
ATOM    519  OG  SER A  33     -36.429 -70.478 -13.330  0.00  0.00      A    O  
ATOM    520  H   SER A  33     -35.773 -70.688 -10.988  0.00  0.00      A    H  
ATOM    521  HA  SER A  33     -37.940 -72.704 -11.302  0.00  0.00      A    H  
ATOM    522  HB2 SER A  33     -38.059 -71.732 -13.633  0.00  0.00      A    H  
ATOM    523  HB3 SER A  33     -38.268 -70.503 -12.351  0.00  0.00      A    H  
ATOM    524  HG  SER A  33     -36.696 -69.845 -13.990  0.00  0.00      A    H  
ATOM    525  N   PRO A  34     -36.460 -74.396 -12.813  0.00  0.00      A    N  
ATOM    526  CA  PRO A  34     -35.458 -75.375 -13.236  0.00  0.00      A    C  
ATOM    527  C   PRO A  34     -34.610 -74.874 -14.382  0.00  0.00      A    C  
ATOM    528  O   PRO A  34     -34.873 -73.766 -14.816  0.00  0.00      A    O  
ATOM    529  CB  PRO A  34     -36.389 -76.534 -13.687  0.00  0.00      A    C  
ATOM    530  CG  PRO A  34     -37.715 -75.834 -14.054  0.00  0.00      A    C  
ATOM    531  CD  PRO A  34     -37.861 -74.773 -12.944  0.00  0.00      A    C  
ATOM    532  HA  PRO A  34     -34.833 -75.661 -12.376  0.00  0.00      A    H  
ATOM    533  HB2 PRO A  34     -36.017 -77.120 -14.539  0.00  0.00      A    H  
ATOM    534  HB3 PRO A  34     -36.574 -77.216 -12.840  0.00  0.00      A    H  
ATOM    535  HG2 PRO A  34     -37.600 -75.328 -15.030  0.00  0.00      A    H  
ATOM    536  HG3 PRO A  34     -38.571 -76.526 -14.106  0.00  0.00      A    H  
ATOM    537  HD2 PRO A  34     -38.539 -73.974 -13.264  0.00  0.00      A    H  
ATOM    538  HD3 PRO A  34     -38.221 -75.221 -12.005  0.00  0.00      A    H  
ATOM    539  N   PRO A  35     -33.600 -75.609 -14.920  0.00  0.00      A    N  
ATOM    540  CA  PRO A  35     -32.931 -75.135 -16.122  0.00  0.00      A    C  
ATOM    541  C   PRO A  35     -33.944 -74.935 -17.225  0.00  0.00      A    C  
ATOM    542  O   PRO A  35     -34.743 -75.836 -17.425  0.00  0.00      A    O  
ATOM    543  CB  PRO A  35     -31.983 -76.324 -16.418  0.00  0.00      A    C  
ATOM    544  CG  PRO A  35     -31.748 -76.951 -15.024  0.00  0.00      A    C  
ATOM    545  CD  PRO A  35     -33.144 -76.877 -14.360  0.00  0.00      A    C  
ATOM    546  HA  PRO A  35     -32.351 -74.229 -15.884  0.00  0.00      A    H  
ATOM    547  HB2 PRO A  35     -32.485 -77.074 -17.052  0.00  0.00      A    H  
ATOM    548  HB3 PRO A  35     -31.049 -76.012 -16.912  0.00  0.00      A    H  
ATOM    549  HG2 PRO A  35     -31.348 -77.978 -15.074  0.00  0.00      A    H  
ATOM    550  HG3 PRO A  35     -31.039 -76.318 -14.465  0.00  0.00      A    H  
ATOM    551  HD2 PRO A  35     -33.764 -77.713 -14.718  0.00  0.00      A    H  
ATOM    552  HD3 PRO A  35     -33.059 -76.903 -13.264  0.00  0.00      A    H  
ATOM    553  N   LEU A  36     -33.931 -73.779 -17.930  0.00  0.00      A    N  
ATOM    554  CA  LEU A  36     -34.881 -73.538 -19.017  0.00  0.00      A    C  
ATOM    555  C   LEU A  36     -34.096 -73.403 -20.303  0.00  0.00      A    C  
ATOM    556  O   LEU A  36     -33.082 -72.728 -20.241  0.00  0.00      A    O  
ATOM    557  CB  LEU A  36     -35.655 -72.221 -18.754  0.00  0.00      A    C  
ATOM    558  CG  LEU A  36     -36.567 -72.285 -17.493  0.00  0.00      A    C  
ATOM    559  CD1 LEU A  36     -36.868 -70.866 -16.934  0.00  0.00      A    C  
ATOM    560  CD2 LEU A  36     -37.895 -73.038 -17.782  0.00  0.00      A    C  
ATOM    561  H   LEU A  36     -33.266 -73.062 -17.725  0.00  0.00      A    H  
ATOM    562  HA  LEU A  36     -35.603 -74.358 -19.090  0.00  0.00      A    H  
ATOM    563  HB2 LEU A  36     -34.921 -71.407 -18.651  0.00  0.00      A    H  
ATOM    564  HB3 LEU A  36     -36.270 -72.019 -19.639  0.00  0.00      A    H  
ATOM    565  HG  LEU A  36     -36.031 -72.829 -16.704  0.00  0.00      A    H  
ATOM    566 HD11 LEU A  36     -37.367 -70.236 -17.682  0.00  0.00      A    H  
ATOM    567 HD12 LEU A  36     -37.529 -70.947 -16.059  0.00  0.00      A    H  
ATOM    568 HD13 LEU A  36     -35.938 -70.366 -16.618  0.00  0.00      A    H  
ATOM    569 HD21 LEU A  36     -37.718 -74.076 -18.097  0.00  0.00      A    H  
ATOM    570 HD22 LEU A  36     -38.517 -73.065 -16.876  0.00  0.00      A    H  
ATOM    571 HD23 LEU A  36     -38.455 -72.525 -18.578  0.00  0.00      A    H  
ATOM    572  N   PRO A  37     -34.472 -73.992 -21.469  0.00  0.00      A    N  
ATOM    573  CA  PRO A  37     -33.585 -73.946 -22.620  0.00  0.00      A    C  
ATOM    574  C   PRO A  37     -33.671 -72.622 -23.337  0.00  0.00      A    C  
ATOM    575  O   PRO A  37     -34.694 -71.967 -23.219  0.00  0.00      A    O  
ATOM    576  CB  PRO A  37     -34.222 -75.053 -23.494  0.00  0.00      A    C  
ATOM    577  CG  PRO A  37     -35.728 -74.949 -23.154  0.00  0.00      A    C  
ATOM    578  CD  PRO A  37     -35.728 -74.714 -21.623  0.00  0.00      A    C  
ATOM    579  HA  PRO A  37     -32.548 -74.202 -22.352  0.00  0.00      A    H  
ATOM    580  HB2 PRO A  37     -34.011 -74.936 -24.570  0.00  0.00      A    H  
ATOM    581  HB3 PRO A  37     -33.856 -76.040 -23.165  0.00  0.00      A    H  
ATOM    582  HG2 PRO A  37     -36.154 -74.072 -23.669  0.00  0.00      A    H  
ATOM    583  HG3 PRO A  37     -36.302 -75.842 -23.450  0.00  0.00      A    H  
ATOM    584  HD2 PRO A  37     -36.610 -74.136 -21.300  0.00  0.00      A    H  
ATOM    585  HD3 PRO A  37     -35.680 -75.678 -21.091  0.00  0.00      A    H  
ATOM    586  N   LEU A  38     -32.612 -72.245 -24.094  0.00  0.00      A    N  
ATOM    587  CA  LEU A  38     -32.650 -71.040 -24.919  0.00  0.00      A    C  
ATOM    588  C   LEU A  38     -32.355 -71.493 -26.332  0.00  0.00      A    C  
ATOM    589  O   LEU A  38     -31.327 -71.136 -26.885  0.00  0.00      A    O  
ATOM    590  CB  LEU A  38     -31.591 -70.025 -24.422  0.00  0.00      A    C  
ATOM    591  CG  LEU A  38     -31.740 -69.579 -22.940  0.00  0.00      A    C  
ATOM    592  CD1 LEU A  38     -30.658 -68.503 -22.665  0.00  0.00      A    C  
ATOM    593  CD2 LEU A  38     -33.128 -68.976 -22.588  0.00  0.00      A    C  
ATOM    594  H   LEU A  38     -31.780 -72.803 -24.134  0.00  0.00      A    H  
ATOM    595  HA  LEU A  38     -33.639 -70.556 -24.941  0.00  0.00      A    H  
ATOM    596  HB2 LEU A  38     -30.600 -70.498 -24.517  0.00  0.00      A    H  
ATOM    597  HB3 LEU A  38     -31.625 -69.143 -25.081  0.00  0.00      A    H  
ATOM    598  HG  LEU A  38     -31.570 -70.447 -22.279  0.00  0.00      A    H  
ATOM    599 HD11 LEU A  38     -30.752 -67.664 -23.371  0.00  0.00      A    H  
ATOM    600 HD12 LEU A  38     -30.807 -68.104 -21.657  0.00  0.00      A    H  
ATOM    601 HD13 LEU A  38     -29.642 -68.921 -22.743  0.00  0.00      A    H  
ATOM    602 HD21 LEU A  38     -33.949 -69.683 -22.751  0.00  0.00      A    H  
ATOM    603 HD22 LEU A  38     -33.160 -68.678 -21.528  0.00  0.00      A    H  
ATOM    604 HD23 LEU A  38     -33.303 -68.086 -23.200  0.00  0.00      A    H  
ATOM    605  N   ASP A  39     -33.267 -72.311 -26.909  0.00  0.00      A    N  
ATOM    606  CA  ASP A  39     -33.018 -72.930 -28.210  0.00  0.00      A    C  
ATOM    607  C   ASP A  39     -34.030 -72.406 -29.205  0.00  0.00      A    C  
ATOM    608  O   ASP A  39     -35.203 -72.696 -29.027  0.00  0.00      A    O  
ATOM    609  CB  ASP A  39     -33.149 -74.467 -28.029  0.00  0.00      A    C  
ATOM    610  CG  ASP A  39     -32.839 -75.229 -29.293  0.00  0.00      A    C  
ATOM    611  OD1 ASP A  39     -33.186 -74.739 -30.401  0.00  0.00      A    O  
ATOM    612  OD2 ASP A  39     -32.245 -76.337 -29.188  0.00  0.00      A    O1-
ATOM    613  H   ASP A  39     -34.123 -72.539 -26.438  0.00  0.00      A    H  
ATOM    614  HA  ASP A  39     -31.990 -72.749 -28.564  0.00  0.00      A    H  
ATOM    615  HB2 ASP A  39     -32.451 -74.782 -27.235  0.00  0.00      A    H  
ATOM    616  HB3 ASP A  39     -34.168 -74.731 -27.708  0.00  0.00      A    H  
ATOM    617  N   ASN A  40     -33.603 -71.654 -30.248  0.00  0.00      A    N  
ATOM    618  CA  ASN A  40     -34.523 -71.201 -31.293  0.00  0.00      A    C  
ATOM    619  C   ASN A  40     -34.253 -71.973 -32.562  0.00  0.00      A    C  
ATOM    620  O   ASN A  40     -33.278 -72.706 -32.614  0.00  0.00      A    O  
ATOM    621  CB  ASN A  40     -34.297 -69.687 -31.552  0.00  0.00      A    C  
ATOM    622  CG  ASN A  40     -34.670 -68.850 -30.356  0.00  0.00      A    C  
ATOM    623  ND2 ASN A  40     -34.209 -67.582 -30.303  0.00  0.00      A    N  
ATOM    624  OD1 ASN A  40     -35.381 -69.321 -29.482  0.00  0.00      A    O  
ATOM    625  H   ASN A  40     -32.634 -71.426 -30.364  0.00  0.00      A    H  
ATOM    626  HA  ASN A  40     -35.580 -71.362 -31.022  0.00  0.00      A    H  
ATOM    627  HB2 ASN A  40     -33.241 -69.520 -31.818  0.00  0.00      A    H  
ATOM    628  HB3 ASN A  40     -34.919 -69.336 -32.389  0.00  0.00      A    H  
ATOM    629 HD21 ASN A  40     -33.630 -67.201 -31.024  0.00  0.00      A    H  
ATOM    630 HD22 ASN A  40     -34.457 -67.006 -29.527  0.00  0.00      A    H  
ATOM    631  N   LEU A  41     -35.105 -71.819 -33.602  0.00  0.00      A    N  
ATOM    632  CA  LEU A  41     -34.843 -72.505 -34.866  0.00  0.00      A    C  
ATOM    633  C   LEU A  41     -33.502 -72.038 -35.391  0.00  0.00      A    C  
ATOM    634  O   LEU A  41     -33.191 -70.871 -35.212  0.00  0.00      A    O  
ATOM    635  CB  LEU A  41     -35.956 -72.186 -35.907  0.00  0.00      A    C  
ATOM    636  CG  LEU A  41     -35.798 -72.884 -37.292  0.00  0.00      A    C  
ATOM    637  CD1 LEU A  41     -35.976 -74.427 -37.198  0.00  0.00      A    C  
ATOM    638  CD2 LEU A  41     -36.840 -72.307 -38.292  0.00  0.00      A    C  
ATOM    639  H   LEU A  41     -35.916 -71.234 -33.524  0.00  0.00      A    H  
ATOM    640  HA  LEU A  41     -34.832 -73.584 -34.650  0.00  0.00      A    H  
ATOM    641  HB2 LEU A  41     -36.934 -72.463 -35.482  0.00  0.00      A    H  
ATOM    642  HB3 LEU A  41     -35.951 -71.094 -36.057  0.00  0.00      A    H  
ATOM    643  HG  LEU A  41     -34.795 -72.665 -37.698  0.00  0.00      A    H  
ATOM    644 HD11 LEU A  41     -36.959 -74.672 -36.768  0.00  0.00      A    H  
ATOM    645 HD12 LEU A  41     -35.913 -74.879 -38.200  0.00  0.00      A    H  
ATOM    646 HD13 LEU A  41     -35.199 -74.892 -36.576  0.00  0.00      A    H  
ATOM    647 HD21 LEU A  41     -36.706 -71.220 -38.411  0.00  0.00      A    H  
ATOM    648 HD22 LEU A  41     -36.729 -72.773 -39.283  0.00  0.00      A    H  
ATOM    649 HD23 LEU A  41     -37.864 -72.494 -37.931  0.00  0.00      A    H  
ATOM    650  N   GLY A  42     -32.697 -72.914 -36.036  0.00  0.00      A    N  
ATOM    651  CA  GLY A  42     -31.416 -72.470 -36.582  0.00  0.00      A    C  
ATOM    652  C   GLY A  42     -30.373 -72.341 -35.500  0.00  0.00      A    C  
ATOM    653  O   GLY A  42     -30.696 -72.512 -34.335  0.00  0.00      A    O  
ATOM    654  H   GLY A  42     -32.946 -73.879 -36.141  0.00  0.00      A    H  
ATOM    655  HA2 GLY A  42     -31.532 -71.500 -37.091  0.00  0.00      A    H  
ATOM    656  HA3 GLY A  42     -31.053 -73.197 -37.328  0.00  0.00      A    H  
ATOM    657  N   LYS A  43     -29.108 -72.037 -35.879  0.00  0.00      A    N  
ATOM    658  CA  LYS A  43     -28.055 -71.905 -34.874  0.00  0.00      A    C  
ATOM    659  C   LYS A  43     -28.333 -70.690 -34.021  0.00  0.00      A    C  
ATOM    660  O   LYS A  43     -28.926 -69.747 -34.519  0.00  0.00      A    O  
ATOM    661  CB  LYS A  43     -26.636 -71.761 -35.507  0.00  0.00      A    C  
ATOM    662  CG  LYS A  43     -25.521 -71.543 -34.444  0.00  0.00      A    C  
ATOM    663  CD  LYS A  43     -24.092 -71.467 -35.046  0.00  0.00      A    C  
ATOM    664  CE  LYS A  43     -23.038 -71.281 -33.918  0.00  0.00      A    C  
ATOM    665  NZ  LYS A  43     -21.670 -71.095 -34.455  0.00  0.00      A    N1+
ATOM    666  H   LYS A  43     -28.880 -71.887 -36.844  0.00  0.00      A    H  
ATOM    667  HA  LYS A  43     -28.062 -72.817 -34.254  0.00  0.00      A    H  
ATOM    668  HB2 LYS A  43     -26.414 -72.671 -36.087  0.00  0.00      A    H  
ATOM    669  HB3 LYS A  43     -26.634 -70.903 -36.199  0.00  0.00      A    H  
ATOM    670  HG2 LYS A  43     -25.692 -70.586 -33.927  0.00  0.00      A    H  
ATOM    671  HG3 LYS A  43     -25.555 -72.363 -33.709  0.00  0.00      A    H  
ATOM    672  HD2 LYS A  43     -23.871 -72.391 -35.597  0.00  0.00      A    H  
ATOM    673  HD3 LYS A  43     -24.033 -70.627 -35.756  0.00  0.00      A    H  
ATOM    674  HE2 LYS A  43     -23.305 -70.406 -33.302  0.00  0.00      A    H  
ATOM    675  HE3 LYS A  43     -23.052 -72.171 -33.269  0.00  0.00      A    H  
ATOM    676  HZ1 LYS A  43     -21.603 -70.216 -35.080  0.00  0.00      A    H  
ATOM    677  HZ2 LYS A  43     -20.949 -70.977 -33.656  0.00  0.00      A    H  
ATOM    678  HZ3 LYS A  43     -21.355 -71.940 -35.049  0.00  0.00      A    H  
ATOM    679  N   GLU A  44     -27.881 -70.701 -32.745  0.00  0.00      A    N  
ATOM    680  CA  GLU A  44     -27.896 -69.496 -31.923  0.00  0.00      A    C  
ATOM    681  C   GLU A  44     -26.534 -69.355 -31.279  0.00  0.00      A    C  
ATOM    682  O   GLU A  44     -25.771 -70.307 -31.303  0.00  0.00      A    O  
ATOM    683  CB  GLU A  44     -29.028 -69.526 -30.859  0.00  0.00      A    C  
ATOM    684  CG  GLU A  44     -29.205 -70.911 -30.184  0.00  0.00      A    C  
ATOM    685  CD  GLU A  44     -29.846 -71.900 -31.124  0.00  0.00      A    C  
ATOM    686  OE1 GLU A  44     -29.202 -72.938 -31.435  0.00  0.00      A    O  
ATOM    687  OE2 GLU A  44     -31.000 -71.640 -31.560  0.00  0.00      A    O1-
ATOM    688  H   GLU A  44     -27.464 -71.519 -32.342  0.00  0.00      A    H  
ATOM    689  HA  GLU A  44     -28.017 -68.598 -32.552  0.00  0.00      A    H  
ATOM    690  HB2 GLU A  44     -28.781 -68.794 -30.079  0.00  0.00      A    H  
ATOM    691  HB3 GLU A  44     -29.984 -69.224 -31.320  0.00  0.00      A    H  
ATOM    692  HG2 GLU A  44     -28.229 -71.283 -29.840  0.00  0.00      A    H  
ATOM    693  HG3 GLU A  44     -29.861 -70.817 -29.304  0.00  0.00      A    H  
ATOM    694  N   PHE A  45     -26.219 -68.168 -30.714  0.00  0.00      A    N  
ATOM    695  CA  PHE A  45     -24.916 -67.950 -30.094  0.00  0.00      A    C  
ATOM    696  C   PHE A  45     -23.807 -67.981 -31.119  0.00  0.00      A    C  
ATOM    697  O   PHE A  45     -22.781 -68.593 -30.871  0.00  0.00      A    O  
ATOM    698  CB  PHE A  45     -24.683 -68.918 -28.902  0.00  0.00      A    C  
ATOM    699  CG  PHE A  45     -25.941 -69.022 -28.026  0.00  0.00      A    C  
ATOM    700  CD1 PHE A  45     -26.462 -67.879 -27.412  0.00  0.00      A    C  
ATOM    701  CD2 PHE A  45     -26.578 -70.254 -27.837  0.00  0.00      A    C  
ATOM    702  CE1 PHE A  45     -27.657 -67.948 -26.689  0.00  0.00      A    C  
ATOM    703  CE2 PHE A  45     -27.774 -70.326 -27.115  0.00  0.00      A    C  
ATOM    704  CZ  PHE A  45     -28.324 -69.167 -26.563  0.00  0.00      A    C  
ATOM    705  H   PHE A  45     -26.870 -67.405 -30.719  0.00  0.00      A    H  
ATOM    706  HA  PHE A  45     -24.889 -66.920 -29.705  0.00  0.00      A    H  
ATOM    707  HB2 PHE A  45     -24.403 -69.910 -29.283  0.00  0.00      A    H  
ATOM    708  HB3 PHE A  45     -23.854 -68.554 -28.280  0.00  0.00      A    H  
ATOM    709  HD1 PHE A  45     -25.949 -66.928 -27.489  0.00  0.00      A    H  
ATOM    710  HD2 PHE A  45     -26.154 -71.163 -28.249  0.00  0.00      A    H  
ATOM    711  HE1 PHE A  45     -28.067 -67.056 -26.228  0.00  0.00      A    H  
ATOM    712  HE2 PHE A  45     -28.273 -71.281 -26.985  0.00  0.00      A    H  
ATOM    713  HZ  PHE A  45     -29.268 -69.208 -26.036  0.00  0.00      A    H  
ATOM    714  N   THR A  46     -24.001 -67.299 -32.271  0.00  0.00      A    N  
ATOM    715  CA  THR A  46     -22.916 -67.146 -33.242  0.00  0.00      A    C  
ATOM    716  C   THR A  46     -22.079 -65.967 -32.794  0.00  0.00      A    C  
ATOM    717  O   THR A  46     -22.597 -65.141 -32.060  0.00  0.00      A    O  
ATOM    718  CB  THR A  46     -23.517 -66.967 -34.664  0.00  0.00      A    C  
ATOM    719  CG2 THR A  46     -22.437 -66.839 -35.772  0.00  0.00      A    C  
ATOM    720  OG1 THR A  46     -24.357 -68.112 -34.902  0.00  0.00      A    O  
ATOM    721  H   THR A  46     -24.860 -66.812 -32.438  0.00  0.00      A    H  
ATOM    722  HA  THR A  46     -22.289 -68.052 -33.257  0.00  0.00      A    H  
ATOM    723  HB  THR A  46     -24.139 -66.057 -34.683  0.00  0.00      A    H  
ATOM    724  HG1 THR A  46     -24.819 -68.071 -35.733  0.00  0.00      A    H  
ATOM    725 HG21 THR A  46     -21.758 -67.703 -35.748  0.00  0.00      A    H  
ATOM    726 HG22 THR A  46     -22.915 -66.798 -36.763  0.00  0.00      A    H  
ATOM    727 HG23 THR A  46     -21.853 -65.915 -35.642  0.00  0.00      A    H  
ATOM    728  N   ALA A  47     -20.790 -65.866 -33.198  0.00  0.00      A    N  
ATOM    729  CA  ALA A  47     -19.967 -64.755 -32.725  0.00  0.00      A    C  
ATOM    730  C   ALA A  47     -20.643 -63.432 -33.019  0.00  0.00      A    C  
ATOM    731  O   ALA A  47     -21.073 -63.247 -34.146  0.00  0.00      A    O  
ATOM    732  CB  ALA A  47     -18.565 -64.725 -33.389  0.00  0.00      A    C  
ATOM    733  H   ALA A  47     -20.366 -66.564 -33.778  0.00  0.00      A    H  
ATOM    734  HA  ALA A  47     -19.815 -64.900 -31.643  0.00  0.00      A    H  
ATOM    735  HB1 ALA A  47     -17.965 -63.896 -32.982  0.00  0.00      A    H  
ATOM    736  HB2 ALA A  47     -18.027 -65.667 -33.208  0.00  0.00      A    H  
ATOM    737  HB3 ALA A  47     -18.666 -64.588 -34.477  0.00  0.00      A    H  
ATOM    738  N   GLY A  48     -20.745 -62.504 -32.039  0.00  0.00      A    N  
ATOM    739  CA  GLY A  48     -21.317 -61.190 -32.319  0.00  0.00      A    C  
ATOM    740  C   GLY A  48     -22.821 -61.192 -32.430  0.00  0.00      A    C  
ATOM    741  O   GLY A  48     -23.359 -60.161 -32.803  0.00  0.00      A    O  
ATOM    742  H   GLY A  48     -20.439 -62.690 -31.105  0.00  0.00      A    H  
ATOM    743  HA2 GLY A  48     -20.906 -60.813 -33.268  0.00  0.00      A    H  
ATOM    744  HA3 GLY A  48     -21.039 -60.476 -31.527  0.00  0.00      A    H  
ATOM    745  N   ALA A  49     -23.527 -62.305 -32.126  0.00  0.00      A    N  
ATOM    746  CA  ALA A  49     -24.978 -62.314 -32.303  0.00  0.00      A    C  
ATOM    747  C   ALA A  49     -25.663 -61.651 -31.131  0.00  0.00      A    C  
ATOM    748  O   ALA A  49     -25.055 -61.555 -30.076  0.00  0.00      A    O  
ATOM    749  CB  ALA A  49     -25.499 -63.766 -32.454  0.00  0.00      A    C  
ATOM    750  H   ALA A  49     -23.088 -63.132 -31.774  0.00  0.00      A    H  
ATOM    751  HA  ALA A  49     -25.229 -61.780 -33.235  0.00  0.00      A    H  
ATOM    752  HB1 ALA A  49     -26.563 -63.773 -32.727  0.00  0.00      A    H  
ATOM    753  HB2 ALA A  49     -24.940 -64.270 -33.254  0.00  0.00      A    H  
ATOM    754  HB3 ALA A  49     -25.364 -64.325 -31.515  0.00  0.00      A    H  
ATOM    755  N   GLU A  50     -26.930 -61.205 -31.309  0.00  0.00      A    N  
ATOM    756  CA  GLU A  50     -27.709 -60.648 -30.202  0.00  0.00      A    C  
ATOM    757  C   GLU A  50     -29.124 -61.149 -30.394  0.00  0.00      A    C  
ATOM    758  O   GLU A  50     -29.820 -60.569 -31.212  0.00  0.00      A    O  
ATOM    759  CB  GLU A  50     -27.620 -59.100 -30.188  0.00  0.00      A    C  
ATOM    760  CG  GLU A  50     -28.442 -58.498 -29.016  0.00  0.00      A    C  
ATOM    761  CD  GLU A  50     -28.322 -56.995 -28.999  0.00  0.00      A    C  
ATOM    762  OE1 GLU A  50     -27.177 -56.494 -28.832  0.00  0.00      A    O  
ATOM    763  OE2 GLU A  50     -29.364 -56.300 -29.153  0.00  0.00      A    O1-
ATOM    764  H   GLU A  50     -27.368 -61.252 -32.211  0.00  0.00      A    H  
ATOM    765  HA  GLU A  50     -27.322 -61.011 -29.244  0.00  0.00      A    H  
ATOM    766  HB2 GLU A  50     -26.561 -58.812 -30.081  0.00  0.00      A    H  
ATOM    767  HB3 GLU A  50     -27.989 -58.696 -31.145  0.00  0.00      A    H  
ATOM    768  HG2 GLU A  50     -29.500 -58.788 -29.117  0.00  0.00      A    H  
ATOM    769  HG3 GLU A  50     -28.074 -58.887 -28.054  0.00  0.00      A    H  
ATOM    770  N   GLU A  51     -29.544 -62.232 -29.695  0.00  0.00      A    N  
ATOM    771  CA  GLU A  51     -30.786 -62.921 -30.053  0.00  0.00      A    C  
ATOM    772  C   GLU A  51     -31.733 -62.984 -28.881  0.00  0.00      A    C  
ATOM    773  O   GLU A  51     -31.264 -62.928 -27.756  0.00  0.00      A    O  
ATOM    774  CB  GLU A  51     -30.437 -64.364 -30.502  0.00  0.00      A    C  
ATOM    775  CG  GLU A  51     -29.461 -64.333 -31.706  0.00  0.00      A    C  
ATOM    776  CD  GLU A  51     -28.996 -65.722 -32.054  0.00  0.00      A    C  
ATOM    777  OE1 GLU A  51     -29.280 -66.197 -33.188  0.00  0.00      A    O  
ATOM    778  OE2 GLU A  51     -28.333 -66.347 -31.185  0.00  0.00      A    O1-
ATOM    779  H   GLU A  51     -28.981 -62.647 -28.977  0.00  0.00      A    H  
ATOM    780  HA  GLU A  51     -31.298 -62.421 -30.891  0.00  0.00      A    H  
ATOM    781  HB2 GLU A  51     -29.961 -64.889 -29.658  0.00  0.00      A    H  
ATOM    782  HB3 GLU A  51     -31.350 -64.917 -30.779  0.00  0.00      A    H  
ATOM    783  HG2 GLU A  51     -29.947 -63.857 -32.574  0.00  0.00      A    H  
ATOM    784  HG3 GLU A  51     -28.573 -63.742 -31.444  0.00  0.00      A    H  
ATOM    785  N   ASP A  52     -33.056 -63.108 -29.148  0.00  0.00      A    N  
ATOM    786  CA  ASP A  52     -34.044 -63.179 -28.075  0.00  0.00      A    C  
ATOM    787  C   ASP A  52     -34.412 -64.621 -27.837  0.00  0.00      A    C  
ATOM    788  O   ASP A  52     -34.113 -65.443 -28.687  0.00  0.00      A    O  
ATOM    789  CB  ASP A  52     -35.307 -62.354 -28.435  0.00  0.00      A    C  
ATOM    790  CG  ASP A  52     -34.984 -60.903 -28.695  0.00  0.00      A    C  
ATOM    791  OD1 ASP A  52     -33.794 -60.506 -28.573  0.00  0.00      A    O  
ATOM    792  OD2 ASP A  52     -35.929 -60.138 -29.029  0.00  0.00      A    O1-
ATOM    793  H   ASP A  52     -33.394 -63.193 -30.088  0.00  0.00      A    H  
ATOM    794  HA  ASP A  52     -33.655 -62.758 -27.143  0.00  0.00      A    H  
ATOM    795  HB2 ASP A  52     -35.776 -62.778 -29.337  0.00  0.00      A    H  
ATOM    796  HB3 ASP A  52     -36.037 -62.406 -27.612  0.00  0.00      A    H  
ATOM    797  N   PHE A  53     -35.067 -64.933 -26.697  0.00  0.00      A    N  
ATOM    798  CA  PHE A  53     -35.573 -66.284 -26.465  0.00  0.00      A    C  
ATOM    799  C   PHE A  53     -36.776 -66.159 -25.561  0.00  0.00      A    C  
ATOM    800  O   PHE A  53     -36.583 -65.794 -24.411  0.00  0.00      A    O  
ATOM    801  CB  PHE A  53     -34.535 -67.188 -25.754  0.00  0.00      A    C  
ATOM    802  CG  PHE A  53     -33.230 -67.306 -26.549  0.00  0.00      A    C  
ATOM    803  CD1 PHE A  53     -33.036 -68.354 -27.454  0.00  0.00      A    C  
ATOM    804  CD2 PHE A  53     -32.217 -66.361 -26.365  0.00  0.00      A    C  
ATOM    805  CE1 PHE A  53     -31.892 -68.385 -28.257  0.00  0.00      A    C  
ATOM    806  CE2 PHE A  53     -31.062 -66.398 -27.148  0.00  0.00      A    C  
ATOM    807  CZ  PHE A  53     -30.911 -67.400 -28.107  0.00  0.00      A    C  
ATOM    808  H   PHE A  53     -35.223 -64.236 -25.993  0.00  0.00      A    H  
ATOM    809  HA  PHE A  53     -35.862 -66.765 -27.414  0.00  0.00      A    H  
ATOM    810  HB2 PHE A  53     -34.303 -66.736 -24.786  0.00  0.00      A    H  
ATOM    811  HB3 PHE A  53     -34.962 -68.187 -25.567  0.00  0.00      A    H  
ATOM    812  HD1 PHE A  53     -33.771 -69.147 -27.536  0.00  0.00      A    H  
ATOM    813  HD2 PHE A  53     -32.318 -65.592 -25.612  0.00  0.00      A    H  
ATOM    814  HE1 PHE A  53     -31.769 -69.170 -28.994  0.00  0.00      A    H  
ATOM    815  HE2 PHE A  53     -30.288 -65.650 -27.013  0.00  0.00      A    H  
ATOM    816  HZ  PHE A  53     -30.028 -67.403 -28.730  0.00  0.00      A    H  
ATOM    817  N   GLN A  54     -38.016 -66.445 -26.019  0.00  0.00      A    N  
ATOM    818  CA  GLN A  54     -39.120 -66.429 -25.068  0.00  0.00      A    C  
ATOM    819  C   GLN A  54     -38.889 -67.584 -24.127  0.00  0.00      A    C  
ATOM    820  O   GLN A  54     -38.349 -68.588 -24.565  0.00  0.00      A    O  
ATOM    821  CB  GLN A  54     -40.527 -66.554 -25.708  0.00  0.00      A    C  
ATOM    822  CG  GLN A  54     -40.897 -65.307 -26.560  0.00  0.00      A    C  
ATOM    823  CD  GLN A  54     -40.701 -63.982 -25.853  0.00  0.00      A    C  
ATOM    824  NE2 GLN A  54     -41.187 -63.802 -24.605  0.00  0.00      A    N  
ATOM    825  OE1 GLN A  54     -40.104 -63.092 -26.439  0.00  0.00      A    O  
ATOM    826  H   GLN A  54     -38.187 -66.738 -26.962  0.00  0.00      A    H  
ATOM    827  HA  GLN A  54     -39.079 -65.491 -24.496  0.00  0.00      A    H  
ATOM    828  HB2 GLN A  54     -40.556 -67.456 -26.342  0.00  0.00      A    H  
ATOM    829  HB3 GLN A  54     -41.273 -66.695 -24.910  0.00  0.00      A    H  
ATOM    830  HG2 GLN A  54     -40.271 -65.315 -27.468  0.00  0.00      A    H  
ATOM    831  HG3 GLN A  54     -41.949 -65.378 -26.879  0.00  0.00      A    H  
ATOM    832 HE21 GLN A  54     -41.686 -64.523 -24.129  0.00  0.00      A    H  
ATOM    833 HE22 GLN A  54     -41.048 -62.928 -24.138  0.00  0.00      A    H  
ATOM    834  N   VAL A  55     -39.282 -67.455 -22.840  0.00  0.00      A    N  
ATOM    835  CA  VAL A  55     -39.067 -68.546 -21.893  0.00  0.00      A    C  
ATOM    836  C   VAL A  55     -40.200 -68.506 -20.895  0.00  0.00      A    C  
ATOM    837  O   VAL A  55     -40.678 -67.409 -20.653  0.00  0.00      A    O  
ATOM    838  CB  VAL A  55     -37.656 -68.398 -21.247  0.00  0.00      A    C  
ATOM    839  CG1 VAL A  55     -37.660 -67.394 -20.063  0.00  0.00      A    C  
ATOM    840  CG2 VAL A  55     -37.113 -69.764 -20.765  0.00  0.00      A    C  
ATOM    841  H   VAL A  55     -39.697 -66.608 -22.501  0.00  0.00      A    H  
ATOM    842  HA  VAL A  55     -39.133 -69.505 -22.433  0.00  0.00      A    H  
ATOM    843  HB  VAL A  55     -36.955 -68.030 -22.016  0.00  0.00      A    H  
ATOM    844 HG11 VAL A  55     -38.325 -67.735 -19.256  0.00  0.00      A    H  
ATOM    845 HG12 VAL A  55     -36.653 -67.281 -19.637  0.00  0.00      A    H  
ATOM    846 HG13 VAL A  55     -37.999 -66.414 -20.421  0.00  0.00      A    H  
ATOM    847 HG21 VAL A  55     -36.994 -70.462 -21.608  0.00  0.00      A    H  
ATOM    848 HG22 VAL A  55     -36.132 -69.632 -20.283  0.00  0.00      A    H  
ATOM    849 HG23 VAL A  55     -37.819 -70.198 -20.043  0.00  0.00      A    H  
ATOM    850  N   THR A  56     -40.653 -69.650 -20.328  0.00  0.00      A    N  
ATOM    851  CA  THR A  56     -41.793 -69.628 -19.413  0.00  0.00      A    C  
ATOM    852  C   THR A  56     -41.414 -70.333 -18.134  0.00  0.00      A    C  
ATOM    853  O   THR A  56     -40.686 -71.309 -18.213  0.00  0.00      A    O  
ATOM    854  CB  THR A  56     -43.019 -70.293 -20.086  0.00  0.00      A    C  
ATOM    855  CG2 THR A  56     -43.439 -69.496 -21.351  0.00  0.00      A    C  
ATOM    856  OG1 THR A  56     -42.652 -71.639 -20.434  0.00  0.00      A    O  
ATOM    857  H   THR A  56     -40.253 -70.542 -20.545  0.00  0.00      A    H  
ATOM    858  HA  THR A  56     -42.065 -68.599 -19.146  0.00  0.00      A    H  
ATOM    859  HB  THR A  56     -43.856 -70.307 -19.365  0.00  0.00      A    H  
ATOM    860  HG1 THR A  56     -43.367 -72.121 -20.837  0.00  0.00      A    H  
ATOM    861 HG21 THR A  56     -42.624 -69.490 -22.091  0.00  0.00      A    H  
ATOM    862 HG22 THR A  56     -44.325 -69.958 -21.814  0.00  0.00      A    H  
ATOM    863 HG23 THR A  56     -43.687 -68.457 -21.089  0.00  0.00      A    H  
ATOM    864  N   LEU A  57     -41.874 -69.837 -16.960  0.00  0.00      A    N  
ATOM    865  CA  LEU A  57     -41.423 -70.385 -15.684  0.00  0.00      A    C  
ATOM    866  C   LEU A  57     -42.574 -71.210 -15.147  0.00  0.00      A    C  
ATOM    867  O   LEU A  57     -43.648 -70.635 -15.063  0.00  0.00      A    O  
ATOM    868  CB  LEU A  57     -41.081 -69.254 -14.672  0.00  0.00      A    C  
ATOM    869  CG  LEU A  57     -39.770 -68.475 -15.005  0.00  0.00      A    C  
ATOM    870  CD1 LEU A  57     -39.767 -67.885 -16.443  0.00  0.00      A    C  
ATOM    871  CD2 LEU A  57     -39.545 -67.352 -13.954  0.00  0.00      A    C  
ATOM    872  H   LEU A  57     -42.536 -69.084 -16.930  0.00  0.00      A    H  
ATOM    873  HA  LEU A  57     -40.490 -70.952 -15.805  0.00  0.00      A    H  
ATOM    874  HB2 LEU A  57     -41.927 -68.551 -14.609  0.00  0.00      A    H  
ATOM    875  HB3 LEU A  57     -40.955 -69.715 -13.677  0.00  0.00      A    H  
ATOM    876  HG  LEU A  57     -38.917 -69.169 -14.928  0.00  0.00      A    H  
ATOM    877 HD11 LEU A  57     -40.695 -67.332 -16.638  0.00  0.00      A    H  
ATOM    878 HD12 LEU A  57     -38.928 -67.194 -16.586  0.00  0.00      A    H  
ATOM    879 HD13 LEU A  57     -39.654 -68.678 -17.193  0.00  0.00      A    H  
ATOM    880 HD21 LEU A  57     -39.496 -67.786 -12.945  0.00  0.00      A    H  
ATOM    881 HD22 LEU A  57     -38.602 -66.814 -14.138  0.00  0.00      A    H  
ATOM    882 HD23 LEU A  57     -40.372 -66.626 -13.984  0.00  0.00      A    H  
ATOM    883  N   PRO A  58     -42.441 -72.508 -14.771  0.00  0.00      A    N  
ATOM    884  CA  PRO A  58     -43.562 -73.220 -14.173  0.00  0.00      A    C  
ATOM    885  C   PRO A  58     -44.292 -72.451 -13.098  0.00  0.00      A    C  
ATOM    886  O   PRO A  58     -45.502 -72.589 -13.011  0.00  0.00      A    O  
ATOM    887  CB  PRO A  58     -42.812 -74.426 -13.558  0.00  0.00      A    C  
ATOM    888  CG  PRO A  58     -41.659 -74.674 -14.554  0.00  0.00      A    C  
ATOM    889  CD  PRO A  58     -41.198 -73.246 -14.930  0.00  0.00      A    C  
ATOM    890  HA  PRO A  58     -44.242 -73.547 -14.976  0.00  0.00      A    H  
ATOM    891  HB2 PRO A  58     -42.375 -74.150 -12.584  0.00  0.00      A    H  
ATOM    892  HB3 PRO A  58     -43.462 -75.305 -13.420  0.00  0.00      A    H  
ATOM    893  HG2 PRO A  58     -40.850 -75.292 -14.134  0.00  0.00      A    H  
ATOM    894  HG3 PRO A  58     -42.068 -75.180 -15.446  0.00  0.00      A    H  
ATOM    895  HD2 PRO A  58     -40.453 -72.860 -14.219  0.00  0.00      A    H  
ATOM    896  HD3 PRO A  58     -40.806 -73.235 -15.959  0.00  0.00      A    H  
ATOM    897  N   GLU A  59     -43.576 -71.651 -12.272  0.00  0.00      A    N  
ATOM    898  CA  GLU A  59     -44.235 -70.952 -11.170  0.00  0.00      A    C  
ATOM    899  C   GLU A  59     -43.518 -69.662 -10.840  0.00  0.00      A    C  
ATOM    900  O   GLU A  59     -42.432 -69.438 -11.352  0.00  0.00      A    O  
ATOM    901  CB  GLU A  59     -44.334 -71.908  -9.950  0.00  0.00      A    C  
ATOM    902  CG  GLU A  59     -42.939 -72.319  -9.408  0.00  0.00      A    C  
ATOM    903  CD  GLU A  59     -43.029 -73.246  -8.221  0.00  0.00      A    C  
ATOM    904  OE1 GLU A  59     -44.147 -73.738  -7.906  0.00  0.00      A    O  
ATOM    905  OE2 GLU A  59     -41.967 -73.493  -7.586  0.00  0.00      A    O1-
ATOM    906  H   GLU A  59     -42.583 -71.558 -12.362  0.00  0.00      A    H  
ATOM    907  HA  GLU A  59     -45.252 -70.657 -11.476  0.00  0.00      A    H  
ATOM    908  HB2 GLU A  59     -44.906 -71.428  -9.140  0.00  0.00      A    H  
ATOM    909  HB3 GLU A  59     -44.881 -72.814 -10.261  0.00  0.00      A    H  
ATOM    910  HG2 GLU A  59     -42.366 -72.835 -10.194  0.00  0.00      A    H  
ATOM    911  HG3 GLU A  59     -42.382 -71.418  -9.104  0.00  0.00      A    H  
ATOM    912  N   ASP A  60     -44.126 -68.794  -9.998  0.00  0.00      A    N  
ATOM    913  CA  ASP A  60     -43.544 -67.475  -9.751  0.00  0.00      A    C  
ATOM    914  C   ASP A  60     -42.273 -67.578  -8.936  0.00  0.00      A    C  
ATOM    915  O   ASP A  60     -42.260 -68.373  -8.010  0.00  0.00      A    O  
ATOM    916  CB  ASP A  60     -44.554 -66.570  -8.991  0.00  0.00      A    C  
ATOM    917  CG  ASP A  60     -44.056 -65.167  -8.761  0.00  0.00      A    C  
ATOM    918  OD1 ASP A  60     -43.209 -64.685  -9.560  0.00  0.00      A    O  
ATOM    919  OD2 ASP A  60     -44.512 -64.528  -7.774  0.00  0.00      A    O1-
ATOM    920  H   ASP A  60     -45.001 -69.023  -9.568  0.00  0.00      A    H  
ATOM    921  HA  ASP A  60     -43.350 -67.013 -10.734  0.00  0.00      A    H  
ATOM    922  HB2 ASP A  60     -45.490 -66.501  -9.568  0.00  0.00      A    H  
ATOM    923  HB3 ASP A  60     -44.784 -67.033  -8.017  0.00  0.00      A    H  
ATOM    924  N   VAL A  61     -41.221 -66.779  -9.257  0.00  0.00      A    N  
ATOM    925  CA  VAL A  61     -40.012 -66.716  -8.428  0.00  0.00      A    C  
ATOM    926  C   VAL A  61     -39.900 -65.407  -7.666  0.00  0.00      A    C  
ATOM    927  O   VAL A  61     -38.993 -65.306  -6.855  0.00  0.00      A    O  
ATOM    928  CB  VAL A  61     -38.715 -66.990  -9.251  0.00  0.00      A    C  
ATOM    929  CG1 VAL A  61     -38.748 -68.418  -9.862  0.00  0.00      A    C  
ATOM    930  CG2 VAL A  61     -38.449 -65.921 -10.347  0.00  0.00      A    C  
ATOM    931  H   VAL A  61     -41.271 -66.181 -10.057  0.00  0.00      A    H  
ATOM    932  HA  VAL A  61     -40.046 -67.496  -7.649  0.00  0.00      A    H  
ATOM    933  HB  VAL A  61     -37.857 -66.952  -8.559  0.00  0.00      A    H  
ATOM    934 HG11 VAL A  61     -39.615 -68.529 -10.529  0.00  0.00      A    H  
ATOM    935 HG12 VAL A  61     -37.830 -68.613 -10.439  0.00  0.00      A    H  
ATOM    936 HG13 VAL A  61     -38.821 -69.178  -9.068  0.00  0.00      A    H  
ATOM    937 HG21 VAL A  61     -38.440 -64.911  -9.910  0.00  0.00      A    H  
ATOM    938 HG22 VAL A  61     -37.468 -66.098 -10.815  0.00  0.00      A    H  
ATOM    939 HG23 VAL A  61     -39.208 -65.952 -11.141  0.00  0.00      A    H  
ATOM    940  N   GLY A  62     -40.776 -64.394  -7.871  0.00  0.00      A    N  
ATOM    941  CA  GLY A  62     -40.657 -63.151  -7.115  0.00  0.00      A    C  
ATOM    942  C   GLY A  62     -39.560 -62.287  -7.682  0.00  0.00      A    C  
ATOM    943  O   GLY A  62     -39.103 -62.555  -8.782  0.00  0.00      A    O  
ATOM    944  H   GLY A  62     -41.508 -64.440  -8.548  0.00  0.00      A    H  
ATOM    945  HA2 GLY A  62     -40.446 -63.368  -6.058  0.00  0.00      A    H  
ATOM    946  HA3 GLY A  62     -41.600 -62.580  -7.154  0.00  0.00      A    H  
ATOM    947  N   ARG A  63     -39.138 -61.239  -6.937  0.00  0.00      A    N  
ATOM    948  CA  ARG A  63     -38.065 -60.368  -7.416  0.00  0.00      A    C  
ATOM    949  C   ARG A  63     -36.900 -61.216  -7.874  0.00  0.00      A    C  
ATOM    950  O   ARG A  63     -36.573 -62.154  -7.165  0.00  0.00      A    O  
ATOM    951  CB  ARG A  63     -37.622 -59.392  -6.291  0.00  0.00      A    C  
ATOM    952  CG  ARG A  63     -36.395 -58.524  -6.674  0.00  0.00      A    C  
ATOM    953  CD  ARG A  63     -36.032 -57.535  -5.533  0.00  0.00      A    C  
ATOM    954  NE  ARG A  63     -34.827 -56.771  -5.872  0.00  0.00      A    N1+
ATOM    955  CZ  ARG A  63     -34.812 -55.712  -6.657  0.00  0.00      A    C  
ATOM    956  NH1 ARG A  63     -35.882 -55.231  -7.249  0.00  0.00      A    N1+
ATOM    957  NH2 ARG A  63     -33.666 -55.101  -6.863  0.00  0.00      A    N  
ATOM    958  H   ARG A  63     -39.574 -61.036  -6.057  0.00  0.00      A    H  
ATOM    959  HA  ARG A  63     -38.464 -59.776  -8.256  0.00  0.00      A    H  
ATOM    960  HB2 ARG A  63     -38.469 -58.731  -6.040  0.00  0.00      A    H  
ATOM    961  HB3 ARG A  63     -37.374 -59.981  -5.396  0.00  0.00      A    H  
ATOM    962  HG2 ARG A  63     -35.523 -59.173  -6.845  0.00  0.00      A    H  
ATOM    963  HG3 ARG A  63     -36.606 -57.984  -7.610  0.00  0.00      A    H  
ATOM    964  HD2 ARG A  63     -36.876 -56.883  -5.258  0.00  0.00      A    H  
ATOM    965  HD3 ARG A  63     -35.817 -58.136  -4.632  0.00  0.00      A    H  
ATOM    966  HE  ARG A  63     -33.942 -57.086  -5.440  0.00  0.00      A    H  
ATOM    967 HH11 ARG A  63     -36.807 -55.661  -7.135  0.00  0.00      A    H  
ATOM    968 HH12 ARG A  63     -35.822 -54.399  -7.856  0.00  0.00      A    H  
ATOM    969 HH21 ARG A  63     -32.794 -55.434  -6.424  0.00  0.00      A    H  
ATOM    970 HH22 ARG A  63     -33.606 -54.269  -7.470  0.00  0.00      A    H  
ATOM    971  N   VAL A  64     -36.272 -60.921  -9.040  0.00  0.00      A    N  
ATOM    972  CA  VAL A  64     -35.175 -61.763  -9.519  0.00  0.00      A    C  
ATOM    973  C   VAL A  64     -33.942 -61.404  -8.723  0.00  0.00      A    C  
ATOM    974  O   VAL A  64     -33.801 -60.241  -8.382  0.00  0.00      A    O  
ATOM    975  CB  VAL A  64     -34.897 -61.602 -11.046  0.00  0.00      A    C  
ATOM    976  CG1 VAL A  64     -33.683 -62.457 -11.510  0.00  0.00      A    C  
ATOM    977  CG2 VAL A  64     -36.149 -61.989 -11.883  0.00  0.00      A    C  
ATOM    978  H   VAL A  64     -36.520 -60.109  -9.571  0.00  0.00      A    H  
ATOM    979  HA  VAL A  64     -35.447 -62.818  -9.347  0.00  0.00      A    H  
ATOM    980  HB  VAL A  64     -34.660 -60.542 -11.241  0.00  0.00      A    H  
ATOM    981 HG11 VAL A  64     -33.851 -63.518 -11.280  0.00  0.00      A    H  
ATOM    982 HG12 VAL A  64     -33.536 -62.361 -12.597  0.00  0.00      A    H  
ATOM    983 HG13 VAL A  64     -32.754 -62.135 -11.016  0.00  0.00      A    H  
ATOM    984 HG21 VAL A  64     -37.016 -61.370 -11.608  0.00  0.00      A    H  
ATOM    985 HG22 VAL A  64     -35.949 -61.840 -12.955  0.00  0.00      A    H  
ATOM    986 HG23 VAL A  64     -36.410 -63.045 -11.720  0.00  0.00      A    H  
ATOM    987  N   LEU A  65     -33.050 -62.379  -8.424  0.00  0.00      A    N  
ATOM    988  CA  LEU A  65     -31.851 -62.103  -7.632  0.00  0.00      A    C  
ATOM    989  C   LEU A  65     -30.611 -62.509  -8.405  0.00  0.00      A    C  
ATOM    990  O   LEU A  65     -29.797 -61.648  -8.705  0.00  0.00      A    O  
ATOM    991  CB  LEU A  65     -31.956 -62.861  -6.279  0.00  0.00      A    C  
ATOM    992  CG  LEU A  65     -33.097 -62.360  -5.343  0.00  0.00      A    C  
ATOM    993  CD1 LEU A  65     -33.180 -63.320  -4.126  0.00  0.00      A    C  
ATOM    994  CD2 LEU A  65     -32.882 -60.904  -4.839  0.00  0.00      A    C  
ATOM    995  H   LEU A  65     -33.204 -63.320  -8.727  0.00  0.00      A    H  
ATOM    996  HA  LEU A  65     -31.733 -61.030  -7.422  0.00  0.00      A    H  
ATOM    997  HB2 LEU A  65     -32.139 -63.927  -6.484  0.00  0.00      A    H  
ATOM    998  HB3 LEU A  65     -30.999 -62.790  -5.742  0.00  0.00      A    H  
ATOM    999  HG  LEU A  65     -34.060 -62.392  -5.879  0.00  0.00      A    H  
ATOM   1000 HD11 LEU A  65     -32.214 -63.339  -3.605  0.00  0.00      A    H  
ATOM   1001 HD12 LEU A  65     -33.946 -62.981  -3.420  0.00  0.00      A    H  
ATOM   1002 HD13 LEU A  65     -33.429 -64.346  -4.440  0.00  0.00      A    H  
ATOM   1003 HD21 LEU A  65     -32.960 -60.171  -5.655  0.00  0.00      A    H  
ATOM   1004 HD22 LEU A  65     -33.646 -60.638  -4.092  0.00  0.00      A    H  
ATOM   1005 HD23 LEU A  65     -31.893 -60.810  -4.367  0.00  0.00      A    H  
ATOM   1006  N   LEU A  66     -30.455 -63.812  -8.734  0.00  0.00      A    N  
ATOM   1007  CA  LEU A  66     -29.299 -64.289  -9.491  0.00  0.00      A    C  
ATOM   1008  C   LEU A  66     -29.785 -64.850 -10.803  0.00  0.00      A    C  
ATOM   1009  O   LEU A  66     -30.986 -64.962 -10.994  0.00  0.00      A    O  
ATOM   1010  CB  LEU A  66     -28.555 -65.429  -8.736  0.00  0.00      A    C  
ATOM   1011  CG  LEU A  66     -28.117 -65.053  -7.295  0.00  0.00      A    C  
ATOM   1012  CD1 LEU A  66     -27.553 -66.313  -6.580  0.00  0.00      A    C  
ATOM   1013  CD2 LEU A  66     -27.053 -63.925  -7.331  0.00  0.00      A    C  
ATOM   1014  H   LEU A  66     -31.143 -64.489  -8.493  0.00  0.00      A    H  
ATOM   1015  HA  LEU A  66     -28.595 -63.477  -9.727  0.00  0.00      A    H  
ATOM   1016  HB2 LEU A  66     -29.205 -66.312  -8.684  0.00  0.00      A    H  
ATOM   1017  HB3 LEU A  66     -27.662 -65.729  -9.301  0.00  0.00      A    H  
ATOM   1018  HG  LEU A  66     -28.997 -64.702  -6.729  0.00  0.00      A    H  
ATOM   1019 HD11 LEU A  66     -26.721 -66.737  -7.155  0.00  0.00      A    H  
ATOM   1020 HD12 LEU A  66     -27.181 -66.066  -5.574  0.00  0.00      A    H  
ATOM   1021 HD13 LEU A  66     -28.333 -67.084  -6.483  0.00  0.00      A    H  
ATOM   1022 HD21 LEU A  66     -27.509 -62.986  -7.675  0.00  0.00      A    H  
ATOM   1023 HD22 LEU A  66     -26.625 -63.752  -6.333  0.00  0.00      A    H  
ATOM   1024 HD23 LEU A  66     -26.233 -64.192  -8.013  0.00  0.00      A    H  
ATOM   1025  N   LEU A  67     -28.841 -65.212 -11.701  0.00  0.00      A    N  
ATOM   1026  CA  LEU A  67     -29.211 -65.797 -12.983  0.00  0.00      A    C  
ATOM   1027  C   LEU A  67     -28.200 -66.887 -13.267  0.00  0.00      A    C  
ATOM   1028  O   LEU A  67     -27.091 -66.549 -13.652  0.00  0.00      A    O  
ATOM   1029  CB  LEU A  67     -29.160 -64.623 -13.997  0.00  0.00      A    C  
ATOM   1030  CG  LEU A  67     -29.677 -65.003 -15.411  0.00  0.00      A    C  
ATOM   1031  CD1 LEU A  67     -31.196 -65.325 -15.365  0.00  0.00      A    C  
ATOM   1032  CD2 LEU A  67     -29.411 -63.836 -16.400  0.00  0.00      A    C  
ATOM   1033  H   LEU A  67     -27.868 -65.044 -11.533  0.00  0.00      A    H  
ATOM   1034  HA  LEU A  67     -30.222 -66.225 -12.930  0.00  0.00      A    H  
ATOM   1035  HB2 LEU A  67     -29.762 -63.786 -13.607  0.00  0.00      A    H  
ATOM   1036  HB3 LEU A  67     -28.123 -64.272 -14.066  0.00  0.00      A    H  
ATOM   1037  HG  LEU A  67     -29.121 -65.884 -15.776  0.00  0.00      A    H  
ATOM   1038 HD11 LEU A  67     -31.739 -64.565 -14.784  0.00  0.00      A    H  
ATOM   1039 HD12 LEU A  67     -31.622 -65.344 -16.375  0.00  0.00      A    H  
ATOM   1040 HD13 LEU A  67     -31.373 -66.310 -14.914  0.00  0.00      A    H  
ATOM   1041 HD21 LEU A  67     -28.342 -63.577 -16.427  0.00  0.00      A    H  
ATOM   1042 HD22 LEU A  67     -29.718 -64.132 -17.414  0.00  0.00      A    H  
ATOM   1043 HD23 LEU A  67     -29.979 -62.944 -16.099  0.00  0.00      A    H  
ATOM   1044  N   ARG A  68     -28.534 -68.185 -13.059  0.00  0.00      A    N  
ATOM   1045  CA  ARG A  68     -27.522 -69.232 -13.202  0.00  0.00      A    C  
ATOM   1046  C   ARG A  68     -27.508 -69.609 -14.659  0.00  0.00      A    C  
ATOM   1047  O   ARG A  68     -28.594 -69.786 -15.186  0.00  0.00      A    O  
ATOM   1048  CB  ARG A  68     -27.733 -70.482 -12.300  0.00  0.00      A    C  
ATOM   1049  CG  ARG A  68     -28.194 -70.081 -10.872  0.00  0.00      A    C  
ATOM   1050  CD  ARG A  68     -28.171 -71.277  -9.882  0.00  0.00      A    C  
ATOM   1051  NE  ARG A  68     -26.786 -71.557  -9.477  0.00  0.00      A    N1+
ATOM   1052  CZ  ARG A  68     -26.145 -72.705  -9.594  0.00  0.00      A    C  
ATOM   1053  NH1 ARG A  68     -26.656 -73.810 -10.092  0.00  0.00      A    N1+
ATOM   1054  NH2 ARG A  68     -24.897 -72.757  -9.180  0.00  0.00      A    N  
ATOM   1055  H   ARG A  68     -29.475 -68.453 -12.847  0.00  0.00      A    H  
ATOM   1056  HA  ARG A  68     -26.547 -68.823 -12.903  0.00  0.00      A    H  
ATOM   1057  HB2 ARG A  68     -28.486 -71.142 -12.755  0.00  0.00      A    H  
ATOM   1058  HB3 ARG A  68     -26.792 -71.053 -12.240  0.00  0.00      A    H  
ATOM   1059  HG2 ARG A  68     -27.566 -69.260 -10.489  0.00  0.00      A    H  
ATOM   1060  HG3 ARG A  68     -29.228 -69.715 -10.928  0.00  0.00      A    H  
ATOM   1061  HD2 ARG A  68     -28.696 -70.979  -8.958  0.00  0.00      A    H  
ATOM   1062  HD3 ARG A  68     -28.773 -72.075 -10.331  0.00  0.00      A    H  
ATOM   1063  HE  ARG A  68     -26.285 -70.759  -9.052  0.00  0.00      A    H  
ATOM   1064 HH11 ARG A  68     -27.620 -73.866 -10.426  0.00  0.00      A    H  
ATOM   1065 HH12 ARG A  68     -26.092 -74.672 -10.155  0.00  0.00      A    H  
ATOM   1066 HH21 ARG A  68     -24.430 -71.933  -8.774  0.00  0.00      A    H  
ATOM   1067 HH22 ARG A  68     -24.345 -73.626  -9.247  0.00  0.00      A    H  
ATOM   1068  N   VAL A  69     -26.330 -69.717 -15.316  0.00  0.00      A    N  
ATOM   1069  CA  VAL A  69     -26.291 -69.959 -16.755  0.00  0.00      A    C  
ATOM   1070  C   VAL A  69     -25.520 -71.237 -16.966  0.00  0.00      A    C  
ATOM   1071  O   VAL A  69     -24.350 -71.250 -16.622  0.00  0.00      A    O  
ATOM   1072  CB  VAL A  69     -25.596 -68.773 -17.477  0.00  0.00      A    C  
ATOM   1073  CG1 VAL A  69     -25.477 -69.044 -19.001  0.00  0.00      A    C  
ATOM   1074  CG2 VAL A  69     -26.329 -67.430 -17.202  0.00  0.00      A    C  
ATOM   1075  H   VAL A  69     -25.453 -69.612 -14.844  0.00  0.00      A    H  
ATOM   1076  HA  VAL A  69     -27.298 -70.051 -17.178  0.00  0.00      A    H  
ATOM   1077  HB  VAL A  69     -24.578 -68.680 -17.072  0.00  0.00      A    H  
ATOM   1078 HG11 VAL A  69     -26.469 -69.150 -19.462  0.00  0.00      A    H  
ATOM   1079 HG12 VAL A  69     -24.952 -68.204 -19.474  0.00  0.00      A    H  
ATOM   1080 HG13 VAL A  69     -24.907 -69.962 -19.206  0.00  0.00      A    H  
ATOM   1081 HG21 VAL A  69     -26.365 -67.224 -16.122  0.00  0.00      A    H  
ATOM   1082 HG22 VAL A  69     -25.796 -66.598 -17.688  0.00  0.00      A    H  
ATOM   1083 HG23 VAL A  69     -27.358 -67.452 -17.586  0.00  0.00      A    H  
ATOM   1084  N   HIS A  70     -26.146 -72.302 -17.518  0.00  0.00      A    N  
ATOM   1085  CA  HIS A  70     -25.444 -73.567 -17.709  0.00  0.00      A    C  
ATOM   1086  C   HIS A  70     -25.042 -73.683 -19.159  0.00  0.00      A    C  
ATOM   1087  O   HIS A  70     -25.579 -72.947 -19.972  0.00  0.00      A    O  
ATOM   1088  CB  HIS A  70     -26.403 -74.734 -17.355  0.00  0.00      A    C  
ATOM   1089  CG  HIS A  70     -27.103 -74.430 -16.055  0.00  0.00      A    C  
ATOM   1090  CD2 HIS A  70     -28.387 -74.043 -15.907  0.00  0.00      A    C  
ATOM   1091  ND1 HIS A  70     -26.514 -74.503 -14.884  0.00  0.00      A    N  
ATOM   1092  CE1 HIS A  70     -27.356 -74.177 -13.956  0.00  0.00      A    C  
ATOM   1093  NE2 HIS A  70     -28.462 -73.897 -14.478  0.00  0.00      A    N  
ATOM   1094  H   HIS A  70     -27.095 -72.250 -17.835  0.00  0.00      A    H  
ATOM   1095  HA  HIS A  70     -24.559 -73.641 -17.056  0.00  0.00      A    H  
ATOM   1096  HB2 HIS A  70     -27.158 -74.827 -18.149  0.00  0.00      A    H  
ATOM   1097  HB3 HIS A  70     -25.863 -75.691 -17.286  0.00  0.00      A    H  
ATOM   1098  HD1 HIS A  70     -25.532 -74.779 -14.728  0.00  0.00      A    H  
ATOM   1099  HD2 HIS A  70     -29.162 -73.878 -16.655  0.00  0.00      A    H  
ATOM   1100  HE1 HIS A  70     -27.148 -74.146 -12.888  0.00  0.00      A    H  
ATOM   1101  N   LYS A  71     -24.122 -74.617 -19.495  0.00  0.00      A    N  
ATOM   1102  CA  LYS A  71     -23.813 -74.886 -20.899  0.00  0.00      A    C  
ATOM   1103  C   LYS A  71     -23.499 -76.353 -21.034  0.00  0.00      A    C  
ATOM   1104  O   LYS A  71     -22.910 -76.896 -20.111  0.00  0.00      A    O  
ATOM   1105  CB  LYS A  71     -22.607 -74.045 -21.389  0.00  0.00      A    C  
ATOM   1106  CG  LYS A  71     -22.323 -74.197 -22.911  0.00  0.00      A    C  
ATOM   1107  CD  LYS A  71     -21.222 -73.220 -23.423  0.00  0.00      A    C  
ATOM   1108  CE  LYS A  71     -19.761 -73.584 -23.029  0.00  0.00      A    C  
ATOM   1109  NZ  LYS A  71     -19.276 -74.852 -23.621  0.00  0.00      A    N1+
ATOM   1110  H   LYS A  71     -23.650 -75.155 -18.792  0.00  0.00      A    H  
ATOM   1111  HA  LYS A  71     -24.694 -74.654 -21.516  0.00  0.00      A    H  
ATOM   1112  HB2 LYS A  71     -22.851 -72.995 -21.179  0.00  0.00      A    H  
ATOM   1113  HB3 LYS A  71     -21.721 -74.330 -20.803  0.00  0.00      A    H  
ATOM   1114  HG2 LYS A  71     -22.054 -75.236 -23.148  0.00  0.00      A    H  
ATOM   1115  HG3 LYS A  71     -23.254 -73.963 -23.452  0.00  0.00      A    H  
ATOM   1116  HD2 LYS A  71     -21.265 -73.172 -24.522  0.00  0.00      A    H  
ATOM   1117  HD3 LYS A  71     -21.454 -72.211 -23.050  0.00  0.00      A    H  
ATOM   1118  HE2 LYS A  71     -19.112 -72.775 -23.406  0.00  0.00      A    H  
ATOM   1119  HE3 LYS A  71     -19.648 -73.621 -21.936  0.00  0.00      A    H  
ATOM   1120  HZ1 LYS A  71     -19.446 -74.858 -24.687  0.00  0.00      A    H  
ATOM   1121  HZ2 LYS A  71     -18.212 -74.984 -23.473  0.00  0.00      A    H  
ATOM   1122  HZ3 LYS A  71     -19.741 -75.730 -23.199  0.00  0.00      A    H  
ATOM   1123  N   ALA A  72     -23.877 -77.003 -22.156  0.00  0.00      A    N  
ATOM   1124  CA  ALA A  72     -23.578 -78.422 -22.315  0.00  0.00      A    C  
ATOM   1125  C   ALA A  72     -23.494 -78.713 -23.794  0.00  0.00      A    C  
ATOM   1126  O   ALA A  72     -24.345 -78.182 -24.491  0.00  0.00      A    O  
ATOM   1127  CB  ALA A  72     -24.706 -79.262 -21.671  0.00  0.00      A    C  
ATOM   1128  H   ALA A  72     -24.390 -76.541 -22.884  0.00  0.00      A    H  
ATOM   1129  HA  ALA A  72     -22.624 -78.646 -21.815  0.00  0.00      A    H  
ATOM   1130  HB1 ALA A  72     -24.508 -80.338 -21.799  0.00  0.00      A    H  
ATOM   1131  HB2 ALA A  72     -24.776 -79.039 -20.596  0.00  0.00      A    H  
ATOM   1132  HB3 ALA A  72     -25.669 -79.019 -22.145  0.00  0.00      A    H  
ATOM   1133  N   PRO A  73     -22.537 -79.505 -24.336  0.00  0.00      A    N  
ATOM   1134  CA  PRO A  73     -22.475 -79.658 -25.781  0.00  0.00      A    C  
ATOM   1135  C   PRO A  73     -23.651 -80.468 -26.263  0.00  0.00      A    C  
ATOM   1136  O   PRO A  73     -24.371 -80.959 -25.408  0.00  0.00      A    O  
ATOM   1137  CB  PRO A  73     -21.115 -80.376 -25.926  0.00  0.00      A    C  
ATOM   1138  CG  PRO A  73     -21.024 -81.188 -24.618  0.00  0.00      A    C  
ATOM   1139  CD  PRO A  73     -21.546 -80.213 -23.539  0.00  0.00      A    C  
ATOM   1140  HA  PRO A  73     -22.473 -78.674 -26.256  0.00  0.00      A    H  
ATOM   1141  HB2 PRO A  73     -21.057 -81.005 -26.825  0.00  0.00      A    H  
ATOM   1142  HB3 PRO A  73     -20.294 -79.639 -25.945  0.00  0.00      A    H  
ATOM   1143  HG2 PRO A  73     -21.731 -82.030 -24.699  0.00  0.00      A    H  
ATOM   1144  HG3 PRO A  73     -20.012 -81.569 -24.405  0.00  0.00      A    H  
ATOM   1145  HD2 PRO A  73     -21.966 -80.760 -22.679  0.00  0.00      A    H  
ATOM   1146  HD3 PRO A  73     -20.751 -79.523 -23.212  0.00  0.00      A    H  
ATOM   1147  N   PRO A  74     -23.918 -80.640 -27.583  0.00  0.00      A    N  
ATOM   1148  CA  PRO A  74     -25.089 -81.409 -27.974  0.00  0.00      A    C  
ATOM   1149  C   PRO A  74     -24.940 -82.833 -27.500  0.00  0.00      A    C  
ATOM   1150  O   PRO A  74     -23.838 -83.193 -27.117  0.00  0.00      A    O  
ATOM   1151  CB  PRO A  74     -25.044 -81.265 -29.516  0.00  0.00      A    C  
ATOM   1152  CG  PRO A  74     -24.177 -80.002 -29.742  0.00  0.00      A    C  
ATOM   1153  CD  PRO A  74     -23.084 -80.115 -28.656  0.00  0.00      A    C  
ATOM   1154  HA  PRO A  74     -25.993 -80.934 -27.559  0.00  0.00      A    H  
ATOM   1155  HB2 PRO A  74     -24.532 -82.130 -29.964  0.00  0.00      A    H  
ATOM   1156  HB3 PRO A  74     -26.046 -81.179 -29.967  0.00  0.00      A    H  
ATOM   1157  HG2 PRO A  74     -23.764 -79.934 -30.762  0.00  0.00      A    H  
ATOM   1158  HG3 PRO A  74     -24.788 -79.104 -29.544  0.00  0.00      A    H  
ATOM   1159  HD2 PRO A  74     -22.332 -80.865 -28.942  0.00  0.00      A    H  
ATOM   1160  HD3 PRO A  74     -22.590 -79.150 -28.486  0.00  0.00      A    H  
ATOM   1161  N   VAL A  75     -26.027 -83.638 -27.507  0.00  0.00      A    N  
ATOM   1162  CA  VAL A  75     -25.950 -85.008 -27.000  0.00  0.00      A    C  
ATOM   1163  C   VAL A  75     -26.548 -85.920 -28.045  0.00  0.00      A    C  
ATOM   1164  O   VAL A  75     -27.744 -85.823 -28.271  0.00  0.00      A    O  
ATOM   1165  CB  VAL A  75     -26.698 -85.124 -25.642  0.00  0.00      A    C  
ATOM   1166  CG1 VAL A  75     -26.614 -86.576 -25.094  0.00  0.00      A    C  
ATOM   1167  CG2 VAL A  75     -26.107 -84.123 -24.610  0.00  0.00      A    C  
ATOM   1168  H   VAL A  75     -26.916 -83.304 -27.829  0.00  0.00      A    H  
ATOM   1169  HA  VAL A  75     -24.911 -85.309 -26.811  0.00  0.00      A    H  
ATOM   1170  HB  VAL A  75     -27.761 -84.867 -25.798  0.00  0.00      A    H  
ATOM   1171 HG11 VAL A  75     -25.565 -86.864 -24.922  0.00  0.00      A    H  
ATOM   1172 HG12 VAL A  75     -27.159 -86.658 -24.140  0.00  0.00      A    H  
ATOM   1173 HG13 VAL A  75     -27.060 -87.291 -25.803  0.00  0.00      A    H  
ATOM   1174 HG21 VAL A  75     -26.219 -83.087 -24.963  0.00  0.00      A    H  
ATOM   1175 HG22 VAL A  75     -26.632 -84.212 -23.646  0.00  0.00      A    H  
ATOM   1176 HG23 VAL A  75     -25.037 -84.325 -24.445  0.00  0.00      A    H  
ATOM   1177  N   LEU A  76     -25.745 -86.802 -28.688  0.00  0.00      A    N  
ATOM   1178  CA  LEU A  76     -26.297 -87.723 -29.681  0.00  0.00      A    C  
ATOM   1179  C   LEU A  76     -26.716 -88.972 -28.943  0.00  0.00      A    C  
ATOM   1180  O   LEU A  76     -26.070 -89.261 -27.947  0.00  0.00      A    O  
ATOM   1181  CB  LEU A  76     -25.222 -88.093 -30.740  0.00  0.00      A    C  
ATOM   1182  CG  LEU A  76     -24.675 -86.866 -31.523  0.00  0.00      A    C  
ATOM   1183  CD1 LEU A  76     -23.386 -87.254 -32.304  0.00  0.00      A    C  
ATOM   1184  CD2 LEU A  76     -25.723 -86.256 -32.494  0.00  0.00      A    C  
ATOM   1185  H   LEU A  76     -24.774 -86.888 -28.455  0.00  0.00      A    H  
ATOM   1186  HA  LEU A  76     -27.159 -87.263 -30.182  0.00  0.00      A    H  
ATOM   1187  HB2 LEU A  76     -24.392 -88.540 -30.178  0.00  0.00      A    H  
ATOM   1188  HB3 LEU A  76     -25.590 -88.851 -31.448  0.00  0.00      A    H  
ATOM   1189  HG  LEU A  76     -24.411 -86.096 -30.784  0.00  0.00      A    H  
ATOM   1190 HD11 LEU A  76     -23.613 -88.029 -33.051  0.00  0.00      A    H  
ATOM   1191 HD12 LEU A  76     -22.968 -86.378 -32.823  0.00  0.00      A    H  
ATOM   1192 HD13 LEU A  76     -22.615 -87.642 -31.619  0.00  0.00      A    H  
ATOM   1193 HD21 LEU A  76     -26.585 -85.840 -31.952  0.00  0.00      A    H  
ATOM   1194 HD22 LEU A  76     -25.272 -85.435 -33.074  0.00  0.00      A    H  
ATOM   1195 HD23 LEU A  76     -26.083 -87.022 -33.197  0.00  0.00      A    H  
ATOM   1196  N   PRO A  77     -27.754 -89.743 -29.354  0.00  0.00      A    N  
ATOM   1197  CA  PRO A  77     -28.116 -90.919 -28.582  0.00  0.00      A    C  
ATOM   1198  C   PRO A  77     -27.053 -91.976 -28.765  0.00  0.00      A    C  
ATOM   1199  O   PRO A  77     -26.522 -92.083 -29.859  0.00  0.00      A    O  
ATOM   1200  CB  PRO A  77     -29.457 -91.298 -29.255  0.00  0.00      A    C  
ATOM   1201  CG  PRO A  77     -29.298 -90.786 -30.706  0.00  0.00      A    C  
ATOM   1202  CD  PRO A  77     -28.553 -89.440 -30.535  0.00  0.00      A    C  
ATOM   1203  HA  PRO A  77     -28.271 -90.664 -27.520  0.00  0.00      A    H  
ATOM   1204  HB2 PRO A  77     -29.682 -92.374 -29.196  0.00  0.00      A    H  
ATOM   1205  HB3 PRO A  77     -30.280 -90.735 -28.781  0.00  0.00      A    H  
ATOM   1206  HG2 PRO A  77     -28.664 -91.493 -31.267  0.00  0.00      A    H  
ATOM   1207  HG3 PRO A  77     -30.259 -90.678 -31.236  0.00  0.00      A    H  
ATOM   1208  HD2 PRO A  77     -27.973 -89.196 -31.438  0.00  0.00      A    H  
ATOM   1209  HD3 PRO A  77     -29.260 -88.627 -30.305  0.00  0.00      A    H  
ATOM   1210  N   LEU A  78     -26.713 -92.747 -27.706  0.00  0.00      A    N  
ATOM   1211  CA  LEU A  78     -25.723 -93.820 -27.831  0.00  0.00      A    C  
ATOM   1212  C   LEU A  78     -24.314 -93.378 -28.178  0.00  0.00      A    C  
ATOM   1213  O   LEU A  78     -23.481 -94.265 -28.274  0.00  0.00      A    O  
ATOM   1214  CB  LEU A  78     -26.249 -94.946 -28.767  0.00  0.00      A    C  
ATOM   1215  CG  LEU A  78     -27.668 -95.467 -28.376  0.00  0.00      A    C  
ATOM   1216  CD1 LEU A  78     -28.202 -96.434 -29.471  0.00  0.00      A    C  
ATOM   1217  CD2 LEU A  78     -27.674 -96.191 -26.998  0.00  0.00      A    C  
ATOM   1218  H   LEU A  78     -27.161 -92.623 -26.816  0.00  0.00      A    H  
ATOM   1219  HA  LEU A  78     -25.575 -94.266 -26.834  0.00  0.00      A    H  
ATOM   1220  HB2 LEU A  78     -26.277 -94.554 -29.796  0.00  0.00      A    H  
ATOM   1221  HB3 LEU A  78     -25.548 -95.797 -28.760  0.00  0.00      A    H  
ATOM   1222  HG  LEU A  78     -28.366 -94.614 -28.324  0.00  0.00      A    H  
ATOM   1223 HD11 LEU A  78     -27.540 -97.308 -29.572  0.00  0.00      A    H  
ATOM   1224 HD12 LEU A  78     -29.212 -96.788 -29.215  0.00  0.00      A    H  
ATOM   1225 HD13 LEU A  78     -28.258 -95.922 -30.444  0.00  0.00      A    H  
ATOM   1226 HD21 LEU A  78     -27.447 -95.499 -26.174  0.00  0.00      A    H  
ATOM   1227 HD22 LEU A  78     -28.665 -96.624 -26.797  0.00  0.00      A    H  
ATOM   1228 HD23 LEU A  78     -26.933 -97.006 -26.989  0.00  0.00      A    H  
ATOM   1229  N   LEU A  79     -23.988 -92.071 -28.343  0.00  0.00      A    N  
ATOM   1230  CA  LEU A  79     -22.588 -91.654 -28.474  0.00  0.00      A    C  
ATOM   1231  C   LEU A  79     -22.232 -90.565 -27.477  0.00  0.00      A    C  
ATOM   1232  O   LEU A  79     -21.185 -89.961 -27.650  0.00  0.00      A    O  
ATOM   1233  CB  LEU A  79     -22.301 -91.169 -29.923  0.00  0.00      A    C  
ATOM   1234  CG  LEU A  79     -22.629 -92.212 -31.032  0.00  0.00      A    C  
ATOM   1235  CD1 LEU A  79     -22.670 -91.507 -32.419  0.00  0.00      A    C  
ATOM   1236  CD2 LEU A  79     -21.587 -93.366 -31.062  0.00  0.00      A    C  
ATOM   1237  H   LEU A  79     -24.676 -91.347 -28.364  0.00  0.00      A    H  
ATOM   1238  HA  LEU A  79     -21.890 -92.469 -28.230  0.00  0.00      A    H  
ATOM   1239  HB2 LEU A  79     -22.924 -90.280 -30.072  0.00  0.00      A    H  
ATOM   1240  HB3 LEU A  79     -21.249 -90.859 -30.030  0.00  0.00      A    H  
ATOM   1241  HG  LEU A  79     -23.627 -92.642 -30.842  0.00  0.00      A    H  
ATOM   1242 HD11 LEU A  79     -21.704 -91.027 -32.637  0.00  0.00      A    H  
ATOM   1243 HD12 LEU A  79     -22.888 -92.231 -33.218  0.00  0.00      A    H  
ATOM   1244 HD13 LEU A  79     -23.454 -90.734 -32.438  0.00  0.00      A    H  
ATOM   1245 HD21 LEU A  79     -21.571 -93.919 -30.113  0.00  0.00      A    H  
ATOM   1246 HD22 LEU A  79     -21.828 -94.080 -31.864  0.00  0.00      A    H  
ATOM   1247 HD23 LEU A  79     -20.578 -92.965 -31.249  0.00  0.00      A    H  
ATOM   1248  N   GLY A  80     -23.037 -90.289 -26.420  0.00  0.00      A    N  
ATOM   1249  CA  GLY A  80     -22.606 -89.318 -25.417  0.00  0.00      A    C  
ATOM   1250  C   GLY A  80     -22.390 -87.925 -25.970  0.00  0.00      A    C  
ATOM   1251  O   GLY A  80     -22.706 -87.708 -27.129  0.00  0.00      A    O  
ATOM   1252  H   GLY A  80     -23.894 -90.778 -26.248  0.00  0.00      A    H  
ATOM   1253  HA2 GLY A  80     -21.671 -89.715 -24.996  0.00  0.00      A    H  
ATOM   1254  HA3 GLY A  80     -23.348 -89.244 -24.606  0.00  0.00      A    H  
ATOM   1255  N   PRO A  81     -21.865 -86.950 -25.182  0.00  0.00      A    N  
ATOM   1256  CA  PRO A  81     -21.664 -85.604 -25.709  0.00  0.00      A    C  
ATOM   1257  C   PRO A  81     -20.591 -85.531 -26.770  0.00  0.00      A    C  
ATOM   1258  O   PRO A  81     -19.890 -86.513 -26.959  0.00  0.00      A    O  
ATOM   1259  CB  PRO A  81     -21.232 -84.858 -24.421  0.00  0.00      A    C  
ATOM   1260  CG  PRO A  81     -20.629 -85.959 -23.523  0.00  0.00      A    C  
ATOM   1261  CD  PRO A  81     -21.551 -87.171 -23.775  0.00  0.00      A    C  
ATOM   1262  HA  PRO A  81     -22.602 -85.193 -26.106  0.00  0.00      A    H  
ATOM   1263  HB2 PRO A  81     -20.501 -84.059 -24.610  0.00  0.00      A    H  
ATOM   1264  HB3 PRO A  81     -22.118 -84.439 -23.915  0.00  0.00      A    H  
ATOM   1265  HG2 PRO A  81     -19.612 -86.193 -23.883  0.00  0.00      A    H  
ATOM   1266  HG3 PRO A  81     -20.575 -85.674 -22.460  0.00  0.00      A    H  
ATOM   1267  HD2 PRO A  81     -21.014 -88.099 -23.532  0.00  0.00      A    H  
ATOM   1268  HD3 PRO A  81     -22.475 -87.101 -23.178  0.00  0.00      A    H  
ATOM   1269  N   LEU A  82     -20.460 -84.371 -27.463  0.00  0.00      A    N  
ATOM   1270  CA  LEU A  82     -19.426 -84.221 -28.489  0.00  0.00      A    C  
ATOM   1271  C   LEU A  82     -18.156 -83.721 -27.834  0.00  0.00      A    C  
ATOM   1272  O   LEU A  82     -17.230 -84.501 -27.675  0.00  0.00      A    O  
ATOM   1273  CB  LEU A  82     -19.798 -83.261 -29.661  0.00  0.00      A    C  
ATOM   1274  CG  LEU A  82     -20.793 -83.847 -30.702  0.00  0.00      A    C  
ATOM   1275  CD1 LEU A  82     -22.143 -84.219 -30.035  0.00  0.00      A    C  
ATOM   1276  CD2 LEU A  82     -21.031 -82.813 -31.840  0.00  0.00      A    C  
ATOM   1277  H   LEU A  82     -21.040 -83.581 -27.256  0.00  0.00      A    H  
ATOM   1278  HA  LEU A  82     -19.208 -85.197 -28.956  0.00  0.00      A    H  
ATOM   1279  HB2 LEU A  82     -20.237 -82.328 -29.280  0.00  0.00      A    H  
ATOM   1280  HB3 LEU A  82     -18.869 -83.001 -30.198  0.00  0.00      A    H  
ATOM   1281  HG  LEU A  82     -20.358 -84.755 -31.157  0.00  0.00      A    H  
ATOM   1282 HD11 LEU A  82     -22.506 -83.396 -29.405  0.00  0.00      A    H  
ATOM   1283 HD12 LEU A  82     -22.888 -84.400 -30.820  0.00  0.00      A    H  
ATOM   1284 HD13 LEU A  82     -22.051 -85.125 -29.417  0.00  0.00      A    H  
ATOM   1285 HD21 LEU A  82     -20.078 -82.525 -32.311  0.00  0.00      A    H  
ATOM   1286 HD22 LEU A  82     -21.679 -83.238 -32.622  0.00  0.00      A    H  
ATOM   1287 HD23 LEU A  82     -21.513 -81.906 -31.442  0.00  0.00      A    H  
ATOM   1288  N   ALA A  83     -18.082 -82.417 -27.472  0.00  0.00      A    N  
ATOM   1289  CA  ALA A  83     -16.816 -81.828 -27.044  0.00  0.00      A    C  
ATOM   1290  C   ALA A  83     -17.062 -80.410 -26.564  0.00  0.00      A    C  
ATOM   1291  O   ALA A  83     -17.726 -79.705 -27.308  0.00  0.00      A    O  
ATOM   1292  CB  ALA A  83     -15.853 -81.739 -28.257  0.00  0.00      A    C  
ATOM   1293  H   ALA A  83     -18.869 -81.808 -27.545  0.00  0.00      A    H  
ATOM   1294  HA  ALA A  83     -16.353 -82.476 -26.287  0.00  0.00      A    H  
ATOM   1295  HB1 ALA A  83     -14.916 -81.243 -27.962  0.00  0.00      A    H  
ATOM   1296  HB2 ALA A  83     -15.608 -82.738 -28.647  0.00  0.00      A    H  
ATOM   1297  HB3 ALA A  83     -16.322 -81.159 -29.067  0.00  0.00      A    H  
ATOM   1298  N   PRO A  84     -16.585 -79.924 -25.391  0.00  0.00      A    N  
ATOM   1299  CA  PRO A  84     -16.790 -78.524 -25.052  0.00  0.00      A    C  
ATOM   1300  C   PRO A  84     -16.463 -77.542 -26.156  0.00  0.00      A    C  
ATOM   1301  O   PRO A  84     -15.390 -77.650 -26.728  0.00  0.00      A    O  
ATOM   1302  CB  PRO A  84     -15.761 -78.396 -23.904  0.00  0.00      A    C  
ATOM   1303  CG  PRO A  84     -15.826 -79.777 -23.218  0.00  0.00      A    C  
ATOM   1304  CD  PRO A  84     -15.886 -80.753 -24.418  0.00  0.00      A    C  
ATOM   1305  HA  PRO A  84     -17.814 -78.412 -24.658  0.00  0.00      A    H  
ATOM   1306  HB2 PRO A  84     -14.743 -78.258 -24.306  0.00  0.00      A    H  
ATOM   1307  HB3 PRO A  84     -15.990 -77.559 -23.233  0.00  0.00      A    H  
ATOM   1308  HG2 PRO A  84     -14.977 -79.969 -22.541  0.00  0.00      A    H  
ATOM   1309  HG3 PRO A  84     -16.764 -79.837 -22.640  0.00  0.00      A    H  
ATOM   1310  HD2 PRO A  84     -14.878 -81.001 -24.788  0.00  0.00      A    H  
ATOM   1311  HD3 PRO A  84     -16.434 -81.666 -24.131  0.00  0.00      A    H  
ATOM   1312  N   ASP A  85     -17.368 -76.578 -26.447  0.00  0.00      A    N  
ATOM   1313  CA  ASP A  85     -17.064 -75.484 -27.367  0.00  0.00      A    C  
ATOM   1314  C   ASP A  85     -17.095 -74.234 -26.513  0.00  0.00      A    C  
ATOM   1315  O   ASP A  85     -18.180 -73.843 -26.110  0.00  0.00      A    O  
ATOM   1316  CB  ASP A  85     -18.122 -75.450 -28.501  0.00  0.00      A    C  
ATOM   1317  CG  ASP A  85     -17.899 -74.323 -29.476  0.00  0.00      A    C  
ATOM   1318  OD1 ASP A  85     -17.431 -73.235 -29.049  0.00  0.00      A    O  
ATOM   1319  OD2 ASP A  85     -18.197 -74.513 -30.686  0.00  0.00      A    O1-
ATOM   1320  H   ASP A  85     -18.258 -76.555 -25.992  0.00  0.00      A    H  
ATOM   1321  HA  ASP A  85     -16.082 -75.603 -27.854  0.00  0.00      A    H  
ATOM   1322  HB2 ASP A  85     -18.099 -76.414 -29.035  0.00  0.00      A    H  
ATOM   1323  HB3 ASP A  85     -19.124 -75.327 -28.074  0.00  0.00      A    H  
ATOM   1324  N   ALA A  86     -15.935 -73.604 -26.207  0.00  0.00      A    N  
ATOM   1325  CA  ALA A  86     -15.943 -72.454 -25.301  0.00  0.00      A    C  
ATOM   1326  C   ALA A  86     -16.891 -71.388 -25.797  0.00  0.00      A    C  
ATOM   1327  O   ALA A  86     -17.143 -71.350 -26.991  0.00  0.00      A    O  
ATOM   1328  CB  ALA A  86     -14.532 -71.830 -25.135  0.00  0.00      A    C  
ATOM   1329  H   ALA A  86     -15.054 -73.935 -26.552  0.00  0.00      A    H  
ATOM   1330  HA  ALA A  86     -16.283 -72.818 -24.316  0.00  0.00      A    H  
ATOM   1331  HB1 ALA A  86     -14.551 -71.009 -24.403  0.00  0.00      A    H  
ATOM   1332  HB2 ALA A  86     -13.817 -72.590 -24.783  0.00  0.00      A    H  
ATOM   1333  HB3 ALA A  86     -14.181 -71.434 -26.100  0.00  0.00      A    H  
ATOM   1334  N   TRP A  87     -17.422 -70.527 -24.895  0.00  0.00      A    N  
ATOM   1335  CA  TRP A  87     -18.420 -69.539 -25.300  0.00  0.00      A    C  
ATOM   1336  C   TRP A  87     -18.220 -68.232 -24.563  0.00  0.00      A    C  
ATOM   1337  O   TRP A  87     -18.315 -68.256 -23.346  0.00  0.00      A    O  
ATOM   1338  CB  TRP A  87     -19.807 -70.112 -24.916  0.00  0.00      A    C  
ATOM   1339  CG  TRP A  87     -20.912 -69.144 -25.250  0.00  0.00      A    C  
ATOM   1340  CD1 TRP A  87     -21.089 -68.460 -26.392  0.00  0.00      A    C  
ATOM   1341  CD2 TRP A  87     -22.044 -68.755 -24.333  0.00  0.00      A    C  
ATOM   1342  CE2 TRP A  87     -22.739 -67.830 -25.087  0.00  0.00      A    C  
ATOM   1343  CE3 TRP A  87     -22.454 -69.116 -23.052  0.00  0.00      A    C  
ATOM   1344  NE1 TRP A  87     -22.145 -67.697 -26.286  0.00  0.00      A    N  
ATOM   1345  CZ2 TRP A  87     -23.871 -67.179 -24.604  0.00  0.00      A    C  
ATOM   1346  CZ3 TRP A  87     -23.614 -68.502 -22.564  0.00  0.00      A    C  
ATOM   1347  CH2 TRP A  87     -24.293 -67.530 -23.316  0.00  0.00      A    C  
ATOM   1348  H   TRP A  87     -17.201 -70.595 -23.920  0.00  0.00      A    H  
ATOM   1349  HA  TRP A  87     -18.386 -69.371 -26.386  0.00  0.00      A    H  
ATOM   1350  HB2 TRP A  87     -19.968 -71.072 -25.424  0.00  0.00      A    H  
ATOM   1351  HB3 TRP A  87     -19.821 -70.301 -23.833  0.00  0.00      A    H  
ATOM   1352  HD1 TRP A  87     -20.465 -68.518 -27.280  0.00  0.00      A    H  
ATOM   1353  HE1 TRP A  87     -22.484 -67.071 -27.025  0.00  0.00      A    H  
ATOM   1354  HE3 TRP A  87     -21.900 -69.836 -22.464  0.00  0.00      A    H  
ATOM   1355  HZ2 TRP A  87     -24.393 -66.439 -25.199  0.00  0.00      A    H  
ATOM   1356  HZ3 TRP A  87     -23.989 -68.787 -21.590  0.00  0.00      A    H  
ATOM   1357  HH2 TRP A  87     -25.160 -67.037 -22.897  0.00  0.00      A    H  
ATOM   1358  N   PHE A  88     -17.956 -67.095 -25.256  0.00  0.00      A    N  
ATOM   1359  CA  PHE A  88     -17.841 -65.817 -24.556  0.00  0.00      A    C  
ATOM   1360  C   PHE A  88     -19.205 -65.176 -24.517  0.00  0.00      A    C  
ATOM   1361  O   PHE A  88     -19.790 -65.046 -25.580  0.00  0.00      A    O  
ATOM   1362  CB  PHE A  88     -16.845 -64.848 -25.239  0.00  0.00      A    C  
ATOM   1363  CG  PHE A  88     -16.590 -63.633 -24.333  0.00  0.00      A    C  
ATOM   1364  CD1 PHE A  88     -17.352 -62.465 -24.458  0.00  0.00      A    C  
ATOM   1365  CD2 PHE A  88     -15.577 -63.686 -23.369  0.00  0.00      A    C  
ATOM   1366  CE1 PHE A  88     -17.018 -61.327 -23.717  0.00  0.00      A    C  
ATOM   1367  CE2 PHE A  88     -15.231 -62.546 -22.639  0.00  0.00      A    C  
ATOM   1368  CZ  PHE A  88     -15.948 -61.361 -22.819  0.00  0.00      A    C  
ATOM   1369  H   PHE A  88     -17.896 -67.085 -26.255  0.00  0.00      A    H  
ATOM   1370  HA  PHE A  88     -17.453 -65.974 -23.542  0.00  0.00      A    H  
ATOM   1371  HB2 PHE A  88     -15.893 -65.369 -25.417  0.00  0.00      A    H  
ATOM   1372  HB3 PHE A  88     -17.229 -64.521 -26.218  0.00  0.00      A    H  
ATOM   1373  HD1 PHE A  88     -18.204 -62.435 -25.128  0.00  0.00      A    H  
ATOM   1374  HD2 PHE A  88     -15.052 -64.615 -23.184  0.00  0.00      A    H  
ATOM   1375  HE1 PHE A  88     -17.590 -60.414 -23.840  0.00  0.00      A    H  
ATOM   1376  HE2 PHE A  88     -14.403 -62.580 -21.937  0.00  0.00      A    H  
ATOM   1377  HZ  PHE A  88     -15.674 -60.470 -22.262  0.00  0.00      A    H  
ATOM   1378  N   CYS A  89     -19.718 -64.770 -23.330  0.00  0.00      A    N  
ATOM   1379  CA  CYS A  89     -21.001 -64.074 -23.269  0.00  0.00      A    C  
ATOM   1380  C   CYS A  89     -20.722 -62.631 -22.919  0.00  0.00      A    C  
ATOM   1381  O   CYS A  89     -19.938 -62.406 -22.010  0.00  0.00      A    O  
ATOM   1382  CB  CYS A  89     -21.914 -64.680 -22.177  0.00  0.00      A    C  
ATOM   1383  SG  CYS A  89     -23.413 -63.646 -22.050  0.00  0.00      A    S  
ATOM   1384 LPG1 CYS A  89     -23.270 -62.982 -22.060  0.00  0.00      A   LP  
ATOM   1385 LPG2 CYS A  89     -23.866 -63.787 -22.536  0.00  0.00      A   LP  
ATOM   1386  H   CYS A  89     -19.214 -64.886 -22.471  0.00  0.00      A    H  
ATOM   1387  HA  CYS A  89     -21.556 -64.154 -24.217  0.00  0.00      A    H  
ATOM   1388  HB2 CYS A  89     -22.193 -65.715 -22.430  0.00  0.00      A    H  
ATOM   1389  HB3 CYS A  89     -21.378 -64.688 -21.217  0.00  0.00      A    H  
ATOM   1390  HG  CYS A  89     -23.718 -63.957 -21.144  0.00  0.00      A    H  
ATOM   1391  N   ARG A  90     -21.355 -61.653 -23.608  0.00  0.00      A    N  
ATOM   1392  CA  ARG A  90     -21.181 -60.254 -23.232  0.00  0.00      A    C  
ATOM   1393  C   ARG A  90     -22.160 -59.929 -22.125  0.00  0.00      A    C  
ATOM   1394  O   ARG A  90     -21.731 -59.424 -21.098  0.00  0.00      A    O  
ATOM   1395  CB  ARG A  90     -21.417 -59.296 -24.428  0.00  0.00      A    C  
ATOM   1396  CG  ARG A  90     -20.398 -59.503 -25.582  0.00  0.00      A    C  
ATOM   1397  CD  ARG A  90     -20.684 -58.496 -26.734  0.00  0.00      A    C  
ATOM   1398  NE  ARG A  90     -20.527 -57.117 -26.254  0.00  0.00      A    N1+
ATOM   1399  CZ  ARG A  90     -21.189 -56.076 -26.718  0.00  0.00      A    C  
ATOM   1400  NH1 ARG A  90     -21.987 -56.128 -27.760  0.00  0.00      A    N1+
ATOM   1401  NH2 ARG A  90     -21.041 -54.919 -26.110  0.00  0.00      A    N  
ATOM   1402  H   ARG A  90     -21.998 -61.866 -24.345  0.00  0.00      A    H  
ATOM   1403  HA  ARG A  90     -20.151 -60.078 -22.884  0.00  0.00      A    H  
ATOM   1404  HB2 ARG A  90     -22.433 -59.437 -24.818  0.00  0.00      A    H  
ATOM   1405  HB3 ARG A  90     -21.339 -58.267 -24.055  0.00  0.00      A    H  
ATOM   1406  HG2 ARG A  90     -19.371 -59.358 -25.216  0.00  0.00      A    H  
ATOM   1407  HG3 ARG A  90     -20.484 -60.537 -25.951  0.00  0.00      A    H  
ATOM   1408  HD2 ARG A  90     -19.990 -58.651 -27.575  0.00  0.00      A    H  
ATOM   1409  HD3 ARG A  90     -21.701 -58.743 -27.065  0.00  0.00      A    H  
ATOM   1410  HE  ARG A  90     -19.873 -56.974 -25.470  0.00  0.00      A    H  
ATOM   1411 HH11 ARG A  90     -22.105 -56.986 -28.311  0.00  0.00      A    H  
ATOM   1412 HH12 ARG A  90     -22.499 -55.291 -28.076  0.00  0.00      A    H  
ATOM   1413 HH21 ARG A  90     -20.428 -54.820 -25.286  0.00  0.00      A    H  
ATOM   1414 HH22 ARG A  90     -21.538 -54.077 -26.437  0.00  0.00      A    H  
ATOM   1415  N   TRP A  91     -23.473 -60.210 -22.312  0.00  0.00      A    N  
ATOM   1416  CA  TRP A  91     -24.452 -59.895 -21.274  0.00  0.00      A    C  
ATOM   1417  C   TRP A  91     -25.761 -60.624 -21.486  0.00  0.00      A    C  
ATOM   1418  O   TRP A  91     -26.008 -61.090 -22.587  0.00  0.00      A    O  
ATOM   1419  CB  TRP A  91     -24.699 -58.364 -21.209  0.00  0.00      A    C  
ATOM   1420  CG  TRP A  91     -24.988 -57.739 -22.549  0.00  0.00      A    C  
ATOM   1421  CD1 TRP A  91     -24.104 -57.078 -23.314  0.00  0.00      A    C  
ATOM   1422  CD2 TRP A  91     -26.305 -57.704 -23.285  0.00  0.00      A    C  
ATOM   1423  CE2 TRP A  91     -25.999 -56.959 -24.410  0.00  0.00      A    C  
ATOM   1424  CE3 TRP A  91     -27.585 -58.209 -23.066  0.00  0.00      A    C  
ATOM   1425  NE1 TRP A  91     -24.693 -56.630 -24.390  0.00  0.00      A    N  
ATOM   1426  CZ2 TRP A  91     -26.960 -56.643 -25.370  0.00  0.00      A    C  
ATOM   1427  CZ3 TRP A  91     -28.553 -57.929 -24.039  0.00  0.00      A    C  
ATOM   1428  CH2 TRP A  91     -28.249 -57.151 -25.168  0.00  0.00      A    C  
ATOM   1429  H   TRP A  91     -23.808 -60.618 -23.162  0.00  0.00      A    H  
ATOM   1430  HA  TRP A  91     -24.056 -60.233 -20.302  0.00  0.00      A    H  
ATOM   1431  HB2 TRP A  91     -25.519 -58.121 -20.514  0.00  0.00      A    H  
ATOM   1432  HB3 TRP A  91     -23.787 -57.881 -20.829  0.00  0.00      A    H  
ATOM   1433  HD1 TRP A  91     -23.057 -56.937 -23.062  0.00  0.00      A    H  
ATOM   1434  HE1 TRP A  91     -24.218 -56.088 -25.128  0.00  0.00      A    H  
ATOM   1435  HE3 TRP A  91     -27.816 -58.789 -22.183  0.00  0.00      A    H  
ATOM   1436  HZ2 TRP A  91     -26.713 -56.034 -26.232  0.00  0.00      A    H  
ATOM   1437  HZ3 TRP A  91     -29.557 -58.319 -23.917  0.00  0.00      A    H  
ATOM   1438  HH2 TRP A  91     -29.022 -56.937 -25.898  0.00  0.00      A    H  
ATOM   1439  N   PHE A  92     -26.594 -60.708 -20.420  0.00  0.00      A    N  
ATOM   1440  CA  PHE A  92     -27.929 -61.299 -20.506  0.00  0.00      A    C  
ATOM   1441  C   PHE A  92     -28.914 -60.199 -20.180  0.00  0.00      A    C  
ATOM   1442  O   PHE A  92     -28.521 -59.313 -19.442  0.00  0.00      A    O  
ATOM   1443  CB  PHE A  92     -28.091 -62.426 -19.449  0.00  0.00      A    C  
ATOM   1444  CG  PHE A  92     -27.688 -63.800 -19.984  0.00  0.00      A    C  
ATOM   1445  CD1 PHE A  92     -26.361 -64.238 -19.924  0.00  0.00      A    C  
ATOM   1446  CD2 PHE A  92     -28.668 -64.636 -20.526  0.00  0.00      A    C  
ATOM   1447  CE1 PHE A  92     -26.027 -65.525 -20.355  0.00  0.00      A    C  
ATOM   1448  CE2 PHE A  92     -28.323 -65.900 -21.006  0.00  0.00      A    C  
ATOM   1449  CZ  PHE A  92     -27.014 -66.365 -20.879  0.00  0.00      A    C  
ATOM   1450  H   PHE A  92     -26.334 -60.312 -19.536  0.00  0.00      A    H  
ATOM   1451  HA  PHE A  92     -28.155 -61.701 -21.503  0.00  0.00      A    H  
ATOM   1452  HB2 PHE A  92     -27.459 -62.241 -18.571  0.00  0.00      A    H  
ATOM   1453  HB3 PHE A  92     -29.138 -62.468 -19.108  0.00  0.00      A    H  
ATOM   1454  HD1 PHE A  92     -25.592 -63.579 -19.535  0.00  0.00      A    H  
ATOM   1455  HD2 PHE A  92     -29.698 -64.305 -20.575  0.00  0.00      A    H  
ATOM   1456  HE1 PHE A  92     -25.003 -65.874 -20.284  0.00  0.00      A    H  
ATOM   1457  HE2 PHE A  92     -29.072 -66.518 -21.479  0.00  0.00      A    H  
ATOM   1458  HZ  PHE A  92     -26.776 -67.376 -21.189  0.00  0.00      A    H  
ATOM   1459  N   GLN A  93     -30.171 -60.224 -20.684  0.00  0.00      A    N  
ATOM   1460  CA  GLN A  93     -31.146 -59.196 -20.309  0.00  0.00      A    C  
ATOM   1461  C   GLN A  93     -32.498 -59.847 -20.163  0.00  0.00      A    C  
ATOM   1462  O   GLN A  93     -32.951 -60.418 -21.141  0.00  0.00      A    O  
ATOM   1463  CB  GLN A  93     -31.259 -58.062 -21.361  0.00  0.00      A    C  
ATOM   1464  CG  GLN A  93     -32.368 -57.031 -21.007  0.00  0.00      A    C  
ATOM   1465  CD  GLN A  93     -32.557 -56.042 -22.135  0.00  0.00      A    C  
ATOM   1466  NE2 GLN A  93     -32.010 -54.810 -22.047  0.00  0.00      A    N  
ATOM   1467  OE1 GLN A  93     -33.208 -56.391 -23.109  0.00  0.00      A    O  
ATOM   1468  H   GLN A  93     -30.461 -60.945 -21.317  0.00  0.00      A    H  
ATOM   1469  HA  GLN A  93     -30.861 -58.739 -19.353  0.00  0.00      A    H  
ATOM   1470  HB2 GLN A  93     -30.291 -57.552 -21.467  0.00  0.00      A    H  
ATOM   1471  HB3 GLN A  93     -31.498 -58.525 -22.325  0.00  0.00      A    H  
ATOM   1472  HG2 GLN A  93     -33.338 -57.529 -20.855  0.00  0.00      A    H  
ATOM   1473  HG3 GLN A  93     -32.107 -56.522 -20.066  0.00  0.00      A    H  
ATOM   1474 HE21 GLN A  93     -31.477 -54.528 -21.249  0.00  0.00      A    H  
ATOM   1475 HE22 GLN A  93     -32.143 -54.156 -22.795  0.00  0.00      A    H  
ATOM   1476  N   LEU A  94     -33.152 -59.771 -18.980  0.00  0.00      A    N  
ATOM   1477  CA  LEU A  94     -34.480 -60.355 -18.829  0.00  0.00      A    C  
ATOM   1478  C   LEU A  94     -35.503 -59.247 -18.911  0.00  0.00      A    C  
ATOM   1479  O   LEU A  94     -35.208 -58.170 -18.418  0.00  0.00      A    O  
ATOM   1480  CB  LEU A  94     -34.622 -61.095 -17.473  0.00  0.00      A    C  
ATOM   1481  CG  LEU A  94     -34.039 -62.534 -17.474  0.00  0.00      A    C  
ATOM   1482  CD1 LEU A  94     -32.561 -62.565 -17.949  0.00  0.00      A    C  
ATOM   1483  CD2 LEU A  94     -34.174 -63.143 -16.051  0.00  0.00      A    C  
ATOM   1484  H   LEU A  94     -32.771 -59.277 -18.196  0.00  0.00      A    H  
ATOM   1485  HA  LEU A  94     -34.678 -61.092 -19.617  0.00  0.00      A    H  
ATOM   1486  HB2 LEU A  94     -34.162 -60.506 -16.669  0.00  0.00      A    H  
ATOM   1487  HB3 LEU A  94     -35.690 -61.182 -17.244  0.00  0.00      A    H  
ATOM   1488  HG  LEU A  94     -34.638 -63.151 -18.166  0.00  0.00      A    H  
ATOM   1489 HD11 LEU A  94     -31.943 -61.905 -17.323  0.00  0.00      A    H  
ATOM   1490 HD12 LEU A  94     -32.169 -63.588 -17.889  0.00  0.00      A    H  
ATOM   1491 HD13 LEU A  94     -32.468 -62.248 -18.996  0.00  0.00      A    H  
ATOM   1492 HD21 LEU A  94     -35.215 -63.089 -15.696  0.00  0.00      A    H  
ATOM   1493 HD22 LEU A  94     -33.877 -64.199 -16.071  0.00  0.00      A    H  
ATOM   1494 HD23 LEU A  94     -33.531 -62.607 -15.336  0.00  0.00      A    H  
ATOM   1495  N   THR A  95     -36.696 -59.499 -19.508  0.00  0.00      A    N  
ATOM   1496  CA  THR A  95     -37.768 -58.506 -19.522  0.00  0.00      A    C  
ATOM   1497  C   THR A  95     -39.014 -59.193 -18.990  0.00  0.00      A    C  
ATOM   1498  O   THR A  95     -39.541 -60.011 -19.728  0.00  0.00      A    O  
ATOM   1499  CB  THR A  95     -37.987 -57.984 -20.971  0.00  0.00      A    C  
ATOM   1500  CG2 THR A  95     -38.842 -56.688 -20.981  0.00  0.00      A    C  
ATOM   1501  OG1 THR A  95     -36.703 -57.746 -21.574  0.00  0.00      A    O  
ATOM   1502  H   THR A  95     -36.882 -60.379 -19.950  0.00  0.00      A    H  
ATOM   1503  HA  THR A  95     -37.483 -57.632 -18.924  0.00  0.00      A    H  
ATOM   1504  HB  THR A  95     -38.509 -58.754 -21.560  0.00  0.00      A    H  
ATOM   1505  HG1 THR A  95     -36.775 -57.509 -22.493  0.00  0.00      A    H  
ATOM   1506 HG21 THR A  95     -38.318 -55.876 -20.454  0.00  0.00      A    H  
ATOM   1507 HG22 THR A  95     -39.033 -56.362 -22.015  0.00  0.00      A    H  
ATOM   1508 HG23 THR A  95     -39.809 -56.865 -20.485  0.00  0.00      A    H  
ATOM   1509  N   PRO A  96     -39.534 -58.949 -17.758  0.00  0.00      A    N  
ATOM   1510  CA  PRO A  96     -40.735 -59.647 -17.324  0.00  0.00      A    C  
ATOM   1511  C   PRO A  96     -41.942 -58.901 -17.831  0.00  0.00      A    C  
ATOM   1512  O   PRO A  96     -41.766 -57.765 -18.244  0.00  0.00      A    O  
ATOM   1513  CB  PRO A  96     -40.657 -59.410 -15.796  0.00  0.00      A    C  
ATOM   1514  CG  PRO A  96     -39.983 -58.023 -15.671  0.00  0.00      A    C  
ATOM   1515  CD  PRO A  96     -38.970 -57.970 -16.844  0.00  0.00      A    C  
ATOM   1516  HA  PRO A  96     -40.727 -60.717 -17.587  0.00  0.00      A    H  
ATOM   1517  HB2 PRO A  96     -41.637 -59.446 -15.292  0.00  0.00      A    H  
ATOM   1518  HB3 PRO A  96     -40.010 -60.158 -15.326  0.00  0.00      A    H  
ATOM   1519  HG2 PRO A  96     -40.761 -57.254 -15.811  0.00  0.00      A    H  
ATOM   1520  HG3 PRO A  96     -39.505 -57.861 -14.690  0.00  0.00      A    H  
ATOM   1521  HD2 PRO A  96     -38.961 -56.964 -17.288  0.00  0.00      A    H  
ATOM   1522  HD3 PRO A  96     -37.958 -58.271 -16.529  0.00  0.00      A    H  
ATOM   1523  N   PRO A  97     -43.178 -59.454 -17.793  0.00  0.00      A    N  
ATOM   1524  CA  PRO A  97     -44.330 -58.622 -18.083  0.00  0.00      A    C  
ATOM   1525  C   PRO A  97     -44.561 -57.739 -16.874  0.00  0.00      A    C  
ATOM   1526  O   PRO A  97     -44.173 -58.167 -15.797  0.00  0.00      A    O  
ATOM   1527  CB  PRO A  97     -45.429 -59.705 -18.205  0.00  0.00      A    C  
ATOM   1528  CG  PRO A  97     -44.951 -60.822 -17.245  0.00  0.00      A    C  
ATOM   1529  CD  PRO A  97     -43.418 -60.849 -17.459  0.00  0.00      A    C  
ATOM   1530  HA  PRO A  97     -44.161 -58.086 -19.030  0.00  0.00      A    H  
ATOM   1531  HB2 PRO A  97     -46.435 -59.324 -17.962  0.00  0.00      A    H  
ATOM   1532  HB3 PRO A  97     -45.438 -60.108 -19.231  0.00  0.00      A    H  
ATOM   1533  HG2 PRO A  97     -45.175 -60.526 -16.207  0.00  0.00      A    H  
ATOM   1534  HG3 PRO A  97     -45.426 -61.797 -17.441  0.00  0.00      A    H  
ATOM   1535  HD2 PRO A  97     -42.892 -61.218 -16.565  0.00  0.00      A    H  
ATOM   1536  HD3 PRO A  97     -43.166 -61.461 -18.338  0.00  0.00      A    H  
ATOM   1537  N   ARG A  98     -45.157 -56.524 -16.937  0.00  0.00      A    N  
ATOM   1538  CA  ARG A  98     -45.553 -55.891 -18.195  0.00  0.00      A    C  
ATOM   1539  C   ARG A  98     -44.409 -55.063 -18.755  0.00  0.00      A    C  
ATOM   1540  O   ARG A  98     -44.607 -54.458 -19.797  0.00  0.00      A    O  
ATOM   1541  CB  ARG A  98     -46.846 -55.054 -17.979  0.00  0.00      A    C  
ATOM   1542  CG  ARG A  98     -47.976 -55.939 -17.374  0.00  0.00      A    C  
ATOM   1543  CD  ARG A  98     -49.351 -55.218 -17.337  0.00  0.00      A    C  
ATOM   1544  NE  ARG A  98     -50.374 -56.050 -16.694  0.00  0.00      A    N1+
ATOM   1545  CZ  ARG A  98     -51.640 -55.700 -16.591  0.00  0.00      A    C  
ATOM   1546  NH1 ARG A  98     -52.104 -54.563 -17.057  0.00  0.00      A    N1+
ATOM   1547  NH2 ARG A  98     -52.478 -56.520 -15.996  0.00  0.00      A    N  
ATOM   1548  H   ARG A  98     -45.259 -55.990 -16.093  0.00  0.00      A    H  
ATOM   1549  HA  ARG A  98     -45.846 -56.636 -18.950  0.00  0.00      A    H  
ATOM   1550  HB2 ARG A  98     -46.637 -54.209 -17.303  0.00  0.00      A    H  
ATOM   1551  HB3 ARG A  98     -47.181 -54.644 -18.946  0.00  0.00      A    H  
ATOM   1552  HG2 ARG A  98     -48.089 -56.860 -17.970  0.00  0.00      A    H  
ATOM   1553  HG3 ARG A  98     -47.703 -56.229 -16.346  0.00  0.00      A    H  
ATOM   1554  HD2 ARG A  98     -49.239 -54.274 -16.778  0.00  0.00      A    H  
ATOM   1555  HD3 ARG A  98     -49.642 -55.001 -18.378  0.00  0.00      A    H  
ATOM   1556  HE  ARG A  98     -50.074 -56.959 -16.308  0.00  0.00      A    H  
ATOM   1557 HH11 ARG A  98     -51.496 -53.881 -17.526  0.00  0.00      A    H  
ATOM   1558 HH12 ARG A  98     -53.103 -54.321 -16.963  0.00  0.00      A    H  
ATOM   1559 HH21 ARG A  98     -52.161 -57.423 -15.612  0.00  0.00      A    H  
ATOM   1560 HH22 ARG A  98     -53.477 -56.281 -15.896  0.00  0.00      A    H  
ATOM   1561  N   GLY A  99     -43.211 -55.007 -18.114  0.00  0.00      A    N  
ATOM   1562  CA  GLY A  99     -42.107 -54.220 -18.666  0.00  0.00      A    C  
ATOM   1563  C   GLY A  99     -40.975 -54.067 -17.671  0.00  0.00      A    C  
ATOM   1564  O   GLY A  99     -41.000 -54.752 -16.661  0.00  0.00      A    O  
ATOM   1565  H   GLY A  99     -43.028 -55.508 -17.269  0.00  0.00      A    H  
ATOM   1566  HA2 GLY A  99     -42.467 -53.215 -18.938  0.00  0.00      A    H  
ATOM   1567  HA3 GLY A  99     -41.721 -54.718 -19.569  0.00  0.00      A    H  
ATOM   1568  N   GLY A 100     -39.984 -53.178 -17.929  0.00  0.00      A    N  
ATOM   1569  CA  GLY A 100     -38.912 -52.946 -16.958  0.00  0.00      A    C  
ATOM   1570  C   GLY A 100     -37.759 -53.895 -17.192  0.00  0.00      A    C  
ATOM   1571  O   GLY A 100     -37.742 -54.954 -16.586  0.00  0.00      A    O  
ATOM   1572  H   GLY A 100     -39.964 -52.665 -18.791  0.00  0.00      A    H  
ATOM   1573  HA2 GLY A 100     -39.285 -53.068 -15.928  0.00  0.00      A    H  
ATOM   1574  HA3 GLY A 100     -38.557 -51.906 -17.035  0.00  0.00      A    H  
ATOM   1575  N   HIS A 101     -36.786 -53.546 -18.065  0.00  0.00      A    N  
ATOM   1576  CA  HIS A 101     -35.692 -54.472 -18.362  0.00  0.00      A    C  
ATOM   1577  C   HIS A 101     -34.850 -54.769 -17.141  0.00  0.00      A    C  
ATOM   1578  O   HIS A 101     -34.891 -54.001 -16.194  0.00  0.00      A    O  
ATOM   1579  CB  HIS A 101     -34.753 -53.910 -19.464  0.00  0.00      A    C  
ATOM   1580  CG  HIS A 101     -35.516 -53.757 -20.753  0.00  0.00      A    C  
ATOM   1581  CD2 HIS A 101     -35.999 -52.612 -21.275  0.00  0.00      A    C  
ATOM   1582  ND1 HIS A 101     -35.807 -54.771 -21.533  0.00  0.00      A    N  
ATOM   1583  CE1 HIS A 101     -36.473 -54.349 -22.561  0.00  0.00      A    C  
ATOM   1584  NE2 HIS A 101     -36.620 -53.105 -22.475  0.00  0.00      A    N  
ATOM   1585  H   HIS A 101     -36.812 -52.659 -18.530  0.00  0.00      A    H  
ATOM   1586  HA  HIS A 101     -36.134 -55.414 -18.729  0.00  0.00      A    H  
ATOM   1587  HB2 HIS A 101     -34.354 -52.937 -19.137  0.00  0.00      A    H  
ATOM   1588  HB3 HIS A 101     -33.901 -54.583 -19.646  0.00  0.00      A    H  
ATOM   1589  HD1 HIS A 101     -35.544 -55.751 -21.354  0.00  0.00      A    H  
ATOM   1590  HD2 HIS A 101     -35.940 -51.593 -20.896  0.00  0.00      A    H  
ATOM   1591  HE1 HIS A 101     -36.852 -54.962 -23.378  0.00  0.00      A    H  
ATOM   1592  N   LEU A 102     -34.076 -55.882 -17.174  0.00  0.00      A    N  
ATOM   1593  CA  LEU A 102     -33.170 -56.232 -16.079  0.00  0.00      A    C  
ATOM   1594  C   LEU A 102     -31.872 -56.664 -16.735  0.00  0.00      A    C  
ATOM   1595  O   LEU A 102     -31.826 -57.784 -17.216  0.00  0.00      A    O  
ATOM   1596  CB  LEU A 102     -33.770 -57.410 -15.263  0.00  0.00      A    C  
ATOM   1597  CG  LEU A 102     -35.132 -57.124 -14.566  0.00  0.00      A    C  
ATOM   1598  CD1 LEU A 102     -35.714 -58.455 -14.007  0.00  0.00      A    C  
ATOM   1599  CD2 LEU A 102     -34.988 -56.096 -13.410  0.00  0.00      A    C  
ATOM   1600  H   LEU A 102     -34.111 -56.507 -17.959  0.00  0.00      A    H  
ATOM   1601  HA  LEU A 102     -32.969 -55.382 -15.411  0.00  0.00      A    H  
ATOM   1602  HB2 LEU A 102     -33.927 -58.241 -15.964  0.00  0.00      A    H  
ATOM   1603  HB3 LEU A 102     -33.040 -57.729 -14.502  0.00  0.00      A    H  
ATOM   1604  HG  LEU A 102     -35.842 -56.729 -15.313  0.00  0.00      A    H  
ATOM   1605 HD11 LEU A 102     -35.028 -58.892 -13.266  0.00  0.00      A    H  
ATOM   1606 HD12 LEU A 102     -36.689 -58.284 -13.525  0.00  0.00      A    H  
ATOM   1607 HD13 LEU A 102     -35.860 -59.187 -14.816  0.00  0.00      A    H  
ATOM   1608 HD21 LEU A 102     -34.662 -55.114 -13.778  0.00  0.00      A    H  
ATOM   1609 HD22 LEU A 102     -35.955 -55.958 -12.901  0.00  0.00      A    H  
ATOM   1610 HD23 LEU A 102     -34.256 -56.454 -12.670  0.00  0.00      A    H  
ATOM   1611  N   LEU A 103     -30.822 -55.810 -16.797  0.00  0.00      A    N  
ATOM   1612  CA  LEU A 103     -29.606 -56.173 -17.532  0.00  0.00      A    C  
ATOM   1613  C   LEU A 103     -28.694 -56.961 -16.610  0.00  0.00      A    C  
ATOM   1614  O   LEU A 103     -28.613 -56.605 -15.447  0.00  0.00      A    O  
ATOM   1615  CB  LEU A 103     -28.975 -54.880 -18.128  0.00  0.00      A    C  
ATOM   1616  CG  LEU A 103     -27.761 -55.045 -19.095  0.00  0.00      A    C  
ATOM   1617  CD1 LEU A 103     -28.064 -55.921 -20.343  0.00  0.00      A    C  
ATOM   1618  CD2 LEU A 103     -27.326 -53.643 -19.615  0.00  0.00      A    C  
ATOM   1619  H   LEU A 103     -30.857 -54.917 -16.343  0.00  0.00      A    H  
ATOM   1620  HA  LEU A 103     -29.899 -56.790 -18.392  0.00  0.00      A    H  
ATOM   1621  HB2 LEU A 103     -29.770 -54.346 -18.676  0.00  0.00      A    H  
ATOM   1622  HB3 LEU A 103     -28.668 -54.248 -17.279  0.00  0.00      A    H  
ATOM   1623  HG  LEU A 103     -26.927 -55.503 -18.533  0.00  0.00      A    H  
ATOM   1624 HD11 LEU A 103     -28.949 -55.536 -20.872  0.00  0.00      A    H  
ATOM   1625 HD12 LEU A 103     -27.210 -55.908 -21.037  0.00  0.00      A    H  
ATOM   1626 HD13 LEU A 103     -28.243 -56.965 -20.072  0.00  0.00      A    H  
ATOM   1627 HD21 LEU A 103     -27.203 -52.929 -18.793  0.00  0.00      A    H  
ATOM   1628 HD22 LEU A 103     -26.372 -53.708 -20.160  0.00  0.00      A    H  
ATOM   1629 HD23 LEU A 103     -28.088 -53.231 -20.295  0.00  0.00      A    H  
ATOM   1630  N   PHE A 104     -28.021 -58.033 -17.096  0.00  0.00      A    N  
ATOM   1631  CA  PHE A 104     -27.157 -58.874 -16.262  0.00  0.00      A    C  
ATOM   1632  C   PHE A 104     -25.803 -58.897 -16.946  0.00  0.00      A    C  
ATOM   1633  O   PHE A 104     -25.648 -59.708 -17.846  0.00  0.00      A    O  
ATOM   1634  CB  PHE A 104     -27.720 -60.320 -16.186  0.00  0.00      A    C  
ATOM   1635  CG  PHE A 104     -28.888 -60.434 -15.201  0.00  0.00      A    C  
ATOM   1636  CD1 PHE A 104     -30.181 -60.101 -15.617  0.00  0.00      A    C  
ATOM   1637  CD2 PHE A 104     -28.676 -60.880 -13.892  0.00  0.00      A    C  
ATOM   1638  CE1 PHE A 104     -31.245 -60.172 -14.715  0.00  0.00      A    C  
ATOM   1639  CE2 PHE A 104     -29.729 -60.890 -12.971  0.00  0.00      A    C  
ATOM   1640  CZ  PHE A 104     -31.008 -60.502 -13.378  0.00  0.00      A    C  
ATOM   1641  H   PHE A 104     -28.098 -58.287 -18.058  0.00  0.00      A    H  
ATOM   1642  HA  PHE A 104     -27.105 -58.525 -15.224  0.00  0.00      A    H  
ATOM   1643  HB2 PHE A 104     -28.087 -60.608 -17.176  0.00  0.00      A    H  
ATOM   1644  HB3 PHE A 104     -26.931 -61.031 -15.892  0.00  0.00      A    H  
ATOM   1645  HD1 PHE A 104     -30.360 -59.792 -16.642  0.00  0.00      A    H  
ATOM   1646  HD2 PHE A 104     -27.695 -61.220 -13.581  0.00  0.00      A    H  
ATOM   1647  HE1 PHE A 104     -32.254 -59.974 -15.053  0.00  0.00      A    H  
ATOM   1648  HE2 PHE A 104     -29.552 -61.198 -11.945  0.00  0.00      A    H  
ATOM   1649  HZ  PHE A 104     -31.818 -60.456 -12.659  0.00  0.00      A    H  
ATOM   1650  N   PRO A 105     -24.801 -58.049 -16.605  0.00  0.00      A    N  
ATOM   1651  CA  PRO A 105     -23.573 -58.029 -17.380  0.00  0.00      A    C  
ATOM   1652  C   PRO A 105     -22.770 -59.274 -17.113  0.00  0.00      A    C  
ATOM   1653  O   PRO A 105     -23.001 -59.911 -16.097  0.00  0.00      A    O  
ATOM   1654  CB  PRO A 105     -22.902 -56.740 -16.849  0.00  0.00      A    C  
ATOM   1655  CG  PRO A 105     -23.457 -56.593 -15.416  0.00  0.00      A    C  
ATOM   1656  CD  PRO A 105     -24.915 -57.102 -15.515  0.00  0.00      A    C  
ATOM   1657  HA  PRO A 105     -23.794 -57.935 -18.452  0.00  0.00      A    H  
ATOM   1658  HB2 PRO A 105     -21.802 -56.788 -16.868  0.00  0.00      A    H  
ATOM   1659  HB3 PRO A 105     -23.240 -55.871 -17.439  0.00  0.00      A    H  
ATOM   1660  HG2 PRO A 105     -22.877 -57.250 -14.744  0.00  0.00      A    H  
ATOM   1661  HG3 PRO A 105     -23.403 -55.559 -15.043  0.00  0.00      A    H  
ATOM   1662  HD2 PRO A 105     -25.209 -57.550 -14.554  0.00  0.00      A    H  
ATOM   1663  HD3 PRO A 105     -25.619 -56.317 -15.826  0.00  0.00      A    H  
ATOM   1664  N   CYS A 106     -21.842 -59.633 -18.030  0.00  0.00      A    N  
ATOM   1665  CA  CYS A 106     -21.111 -60.889 -17.892  0.00  0.00      A    C  
ATOM   1666  C   CYS A 106     -19.694 -60.714 -18.398  0.00  0.00      A    C  
ATOM   1667  O   CYS A 106     -18.791 -60.643 -17.579  0.00  0.00      A    O  
ATOM   1668  CB  CYS A 106     -21.946 -61.981 -18.612  0.00  0.00      A    C  
ATOM   1669  SG  CYS A 106     -21.090 -63.577 -18.519  0.00  0.00      A    S  
ATOM   1670 LPG1 CYS A 106     -20.552 -63.604 -18.932  0.00  0.00      A   LP  
ATOM   1671 LPG2 CYS A 106     -20.899 -63.729 -17.886  0.00  0.00      A   LP  
ATOM   1672  H   CYS A 106     -21.697 -59.094 -18.862  0.00  0.00      A    H  
ATOM   1673  HA  CYS A 106     -21.030 -61.178 -16.831  0.00  0.00      A    H  
ATOM   1674  HB2 CYS A 106     -22.923 -62.063 -18.116  0.00  0.00      A    H  
ATOM   1675  HB3 CYS A 106     -22.131 -61.747 -19.670  0.00  0.00      A    H  
ATOM   1676  HG  CYS A 106     -21.846 -64.162 -18.840  0.00  0.00      A    H  
ATOM   1677  N   TYR A 107     -19.472 -60.625 -19.728  0.00  0.00      A    N  
ATOM   1678  CA  TYR A 107     -18.129 -60.380 -20.247  0.00  0.00      A    C  
ATOM   1679  C   TYR A 107     -17.134 -61.411 -19.762  0.00  0.00      A    C  
ATOM   1680  O   TYR A 107     -16.120 -61.031 -19.197  0.00  0.00      A    O  
ATOM   1681  CB  TYR A 107     -17.695 -58.929 -19.908  0.00  0.00      A    C  
ATOM   1682  CG  TYR A 107     -18.777 -57.925 -20.330  0.00  0.00      A    C  
ATOM   1683  CD1 TYR A 107     -18.931 -57.597 -21.682  0.00  0.00      A    C  
ATOM   1684  CD2 TYR A 107     -19.611 -57.321 -19.381  0.00  0.00      A    C  
ATOM   1685  CE1 TYR A 107     -19.895 -56.665 -22.077  0.00  0.00      A    C  
ATOM   1686  CE2 TYR A 107     -20.566 -56.381 -19.781  0.00  0.00      A    C  
ATOM   1687  CZ  TYR A 107     -20.724 -56.056 -21.129  0.00  0.00      A    C  
ATOM   1688  OH  TYR A 107     -21.700 -55.125 -21.500  0.00  0.00      A    O  
ATOM   1689  H   TYR A 107     -20.222 -60.672 -20.385  0.00  0.00      A    H  
ATOM   1690  HA  TYR A 107     -18.148 -60.465 -21.344  0.00  0.00      A    H  
ATOM   1691  HB2 TYR A 107     -16.755 -58.681 -20.425  0.00  0.00      A    H  
ATOM   1692  HB3 TYR A 107     -17.510 -58.843 -18.829  0.00  0.00      A    H  
ATOM   1693  HD1 TYR A 107     -18.299 -58.063 -22.430  0.00  0.00      A    H  
ATOM   1694  HD2 TYR A 107     -19.523 -57.576 -18.330  0.00  0.00      A    H  
ATOM   1695  HE1 TYR A 107     -19.987 -56.409 -23.125  0.00  0.00      A    H  
ATOM   1696  HE2 TYR A 107     -21.192 -55.892 -19.046  0.00  0.00      A    H  
ATOM   1697  HH  TYR A 107     -21.778 -54.990 -22.438  0.00  0.00      A    H  
ATOM   1698  N   GLN A 108     -17.396 -62.721 -19.981  0.00  0.00      A    N  
ATOM   1699  CA  GLN A 108     -16.445 -63.742 -19.533  0.00  0.00      A    C  
ATOM   1700  C   GLN A 108     -16.706 -65.076 -20.201  0.00  0.00      A    C  
ATOM   1701  O   GLN A 108     -17.811 -65.295 -20.673  0.00  0.00      A    O  
ATOM   1702  CB  GLN A 108     -16.417 -63.877 -17.983  0.00  0.00      A    C  
ATOM   1703  CG  GLN A 108     -17.836 -63.974 -17.370  0.00  0.00      A    C  
ATOM   1704  CD  GLN A 108     -17.800 -63.968 -15.858  0.00  0.00      A    C  
ATOM   1705  NE2 GLN A 108     -18.860 -63.474 -15.178  0.00  0.00      A    N  
ATOM   1706  OE1 GLN A 108     -16.819 -64.415 -15.284  0.00  0.00      A    O  
ATOM   1707  H   GLN A 108     -18.240 -63.012 -20.437  0.00  0.00      A    H  
ATOM   1708  HA  GLN A 108     -15.438 -63.435 -19.860  0.00  0.00      A    H  
ATOM   1709  HB2 GLN A 108     -15.835 -64.764 -17.687  0.00  0.00      A    H  
ATOM   1710  HB3 GLN A 108     -15.926 -62.991 -17.549  0.00  0.00      A    H  
ATOM   1711  HG2 GLN A 108     -18.427 -63.118 -17.716  0.00  0.00      A    H  
ATOM   1712  HG3 GLN A 108     -18.320 -64.895 -17.722  0.00  0.00      A    H  
ATOM   1713 HE21 GLN A 108     -19.666 -63.119 -15.651  0.00  0.00      A    H  
ATOM   1714 HE22 GLN A 108     -18.847 -63.467 -14.177  0.00  0.00      A    H  
ATOM   1715  N   TRP A 109     -15.685 -65.966 -20.255  0.00  0.00      A    N  
ATOM   1716  CA  TRP A 109     -15.845 -67.254 -20.925  0.00  0.00      A    C  
ATOM   1717  C   TRP A 109     -16.646 -68.214 -20.081  0.00  0.00      A    C  
ATOM   1718  O   TRP A 109     -16.691 -68.041 -18.873  0.00  0.00      A    O  
ATOM   1719  CB  TRP A 109     -14.477 -67.905 -21.267  0.00  0.00      A    C  
ATOM   1720  CG  TRP A 109     -13.789 -67.104 -22.339  0.00  0.00      A    C  
ATOM   1721  CD1 TRP A 109     -12.872 -66.136 -22.191  0.00  0.00      A    C  
ATOM   1722  CD2 TRP A 109     -14.021 -67.258 -23.819  0.00  0.00      A    C  
ATOM   1723  CE2 TRP A 109     -13.147 -66.338 -24.363  0.00  0.00      A    C  
ATOM   1724  CE3 TRP A 109     -14.847 -68.056 -24.603  0.00  0.00      A    C  
ATOM   1725  NE1 TRP A 109     -12.505 -65.693 -23.368  0.00  0.00      A    N  
ATOM   1726  CZ2 TRP A 109     -13.022 -66.181 -25.744  0.00  0.00      A    C  
ATOM   1727  CZ3 TRP A 109     -14.724 -67.922 -25.991  0.00  0.00      A    C  
ATOM   1728  CH2 TRP A 109     -13.817 -67.007 -26.552  0.00  0.00      A    C  
ATOM   1729  H   TRP A 109     -14.802 -65.761 -19.831  0.00  0.00      A    H  
ATOM   1730  HA  TRP A 109     -16.371 -67.098 -21.875  0.00  0.00      A    H  
ATOM   1731  HB2 TRP A 109     -13.849 -67.958 -20.364  0.00  0.00      A    H  
ATOM   1732  HB3 TRP A 109     -14.609 -68.930 -21.647  0.00  0.00      A    H  
ATOM   1733  HD1 TRP A 109     -12.502 -65.790 -21.231  0.00  0.00      A    H  
ATOM   1734  HE1 TRP A 109     -11.808 -64.948 -23.515  0.00  0.00      A    H  
ATOM   1735  HE3 TRP A 109     -15.548 -68.743 -24.148  0.00  0.00      A    H  
ATOM   1736  HZ2 TRP A 109     -12.339 -65.454 -26.169  0.00  0.00      A    H  
ATOM   1737  HZ3 TRP A 109     -15.343 -68.539 -26.633  0.00  0.00      A    H  
ATOM   1738  HH2 TRP A 109     -13.728 -66.933 -27.631  0.00  0.00      A    H  
ATOM   1739  N   LEU A 110     -17.263 -69.232 -20.729  0.00  0.00      A    N  
ATOM   1740  CA  LEU A 110     -17.981 -70.287 -20.012  0.00  0.00      A    C  
ATOM   1741  C   LEU A 110     -17.473 -71.570 -20.630  0.00  0.00      A    C  
ATOM   1742  O   LEU A 110     -17.508 -71.627 -21.849  0.00  0.00      A    O  
ATOM   1743  CB  LEU A 110     -19.511 -70.110 -20.242  0.00  0.00      A    C  
ATOM   1744  CG  LEU A 110     -20.410 -70.662 -19.094  0.00  0.00      A    C  
ATOM   1745  CD1 LEU A 110     -21.910 -70.391 -19.400  0.00  0.00      A    C  
ATOM   1746  CD2 LEU A 110     -20.184 -72.172 -18.815  0.00  0.00      A    C  
ATOM   1747  H   LEU A 110     -17.236 -69.295 -21.730  0.00  0.00      A    H  
ATOM   1748  HA  LEU A 110     -17.757 -70.252 -18.934  0.00  0.00      A    H  
ATOM   1749  HB2 LEU A 110     -19.706 -69.029 -20.327  0.00  0.00      A    H  
ATOM   1750  HB3 LEU A 110     -19.802 -70.571 -21.199  0.00  0.00      A    H  
ATOM   1751  HG  LEU A 110     -20.162 -70.125 -18.166  0.00  0.00      A    H  
ATOM   1752 HD11 LEU A 110     -22.222 -70.965 -20.279  0.00  0.00      A    H  
ATOM   1753 HD12 LEU A 110     -22.535 -70.689 -18.546  0.00  0.00      A    H  
ATOM   1754 HD13 LEU A 110     -22.101 -69.329 -19.611  0.00  0.00      A    H  
ATOM   1755 HD21 LEU A 110     -19.207 -72.345 -18.347  0.00  0.00      A    H  
ATOM   1756 HD22 LEU A 110     -20.951 -72.561 -18.128  0.00  0.00      A    H  
ATOM   1757 HD23 LEU A 110     -20.231 -72.739 -19.752  0.00  0.00      A    H  
ATOM   1758  N   GLU A 111     -16.977 -72.575 -19.868  0.00  0.00      A    N  
ATOM   1759  CA  GLU A 111     -16.422 -73.773 -20.497  0.00  0.00      A    C  
ATOM   1760  C   GLU A 111     -16.879 -75.022 -19.777  0.00  0.00      A    C  
ATOM   1761  O   GLU A 111     -17.228 -74.939 -18.610  0.00  0.00      A    O  
ATOM   1762  CB  GLU A 111     -14.873 -73.707 -20.437  0.00  0.00      A    C  
ATOM   1763  CG  GLU A 111     -14.317 -72.441 -21.139  0.00  0.00      A    C  
ATOM   1764  CD  GLU A 111     -12.816 -72.405 -21.008  0.00  0.00      A    C  
ATOM   1765  OE1 GLU A 111     -12.316 -71.736 -20.062  0.00  0.00      A    O  
ATOM   1766  OE2 GLU A 111     -12.125 -73.046 -21.846  0.00  0.00      A    O1-
ATOM   1767  H   GLU A 111     -16.906 -72.503 -18.872  0.00  0.00      A    H  
ATOM   1768  HA  GLU A 111     -16.732 -73.855 -21.551  0.00  0.00      A    H  
ATOM   1769  HB2 GLU A 111     -14.560 -73.696 -19.380  0.00  0.00      A    H  
ATOM   1770  HB3 GLU A 111     -14.444 -74.604 -20.914  0.00  0.00      A    H  
ATOM   1771  HG2 GLU A 111     -14.598 -72.451 -22.203  0.00  0.00      A    H  
ATOM   1772  HG3 GLU A 111     -14.734 -71.530 -20.683  0.00  0.00      A    H  
ATOM   1773  N   GLY A 112     -16.862 -76.188 -20.466  0.00  0.00      A    N  
ATOM   1774  CA  GLY A 112     -17.152 -77.456 -19.802  0.00  0.00      A    C  
ATOM   1775  C   GLY A 112     -18.469 -77.420 -19.070  0.00  0.00      A    C  
ATOM   1776  O   GLY A 112     -19.388 -76.789 -19.568  0.00  0.00      A    O  
ATOM   1777  H   GLY A 112     -16.591 -76.209 -21.428  0.00  0.00      A    H  
ATOM   1778  HA2 GLY A 112     -16.317 -77.676 -19.119  0.00  0.00      A    H  
ATOM   1779  HA3 GLY A 112     -17.215 -78.274 -20.538  0.00  0.00      A    H  
ATOM   1780  N   ALA A 113     -18.576 -78.090 -17.896  0.00  0.00      A    N  
ATOM   1781  CA  ALA A 113     -19.815 -78.057 -17.119  0.00  0.00      A    C  
ATOM   1782  C   ALA A 113     -19.739 -76.942 -16.101  0.00  0.00      A    C  
ATOM   1783  O   ALA A 113     -20.053 -77.170 -14.943  0.00  0.00      A    O  
ATOM   1784  CB  ALA A 113     -20.046 -79.436 -16.443  0.00  0.00      A    C  
ATOM   1785  H   ALA A 113     -17.798 -78.589 -17.510  0.00  0.00      A    H  
ATOM   1786  HA  ALA A 113     -20.688 -77.862 -17.765  0.00  0.00      A    H  
ATOM   1787  HB1 ALA A 113     -21.002 -79.453 -15.896  0.00  0.00      A    H  
ATOM   1788  HB2 ALA A 113     -20.067 -80.228 -17.208  0.00  0.00      A    H  
ATOM   1789  HB3 ALA A 113     -19.233 -79.656 -15.734  0.00  0.00      A    H  
ATOM   1790  N   GLY A 114     -19.329 -75.718 -16.508  0.00  0.00      A    N  
ATOM   1791  CA  GLY A 114     -19.296 -74.608 -15.563  0.00  0.00      A    C  
ATOM   1792  C   GLY A 114     -20.690 -74.053 -15.413  0.00  0.00      A    C  
ATOM   1793  O   GLY A 114     -21.569 -74.456 -16.159  0.00  0.00      A    O  
ATOM   1794  H   GLY A 114     -19.101 -75.521 -17.463  0.00  0.00      A    H  
ATOM   1795  HA2 GLY A 114     -18.639 -73.805 -15.934  0.00  0.00      A    H  
ATOM   1796  HA3 GLY A 114     -18.905 -74.936 -14.587  0.00  0.00      A    H  
ATOM   1797  N   THR A 115     -20.895 -73.119 -14.456  0.00  0.00      A    N  
ATOM   1798  CA  THR A 115     -22.206 -72.502 -14.272  0.00  0.00      A    C  
ATOM   1799  C   THR A 115     -21.977 -71.046 -13.939  0.00  0.00      A    C  
ATOM   1800  O   THR A 115     -21.590 -70.779 -12.813  0.00  0.00      A    O  
ATOM   1801  CB  THR A 115     -22.972 -73.229 -13.136  0.00  0.00      A    C  
ATOM   1802  CG2 THR A 115     -24.326 -72.525 -12.848  0.00  0.00      A    C  
ATOM   1803  OG1 THR A 115     -23.186 -74.590 -13.553  0.00  0.00      A    O  
ATOM   1804  H   THR A 115     -20.151 -72.844 -13.842  0.00  0.00      A    H  
ATOM   1805  HA  THR A 115     -22.813 -72.586 -15.184  0.00  0.00      A    H  
ATOM   1806  HB  THR A 115     -22.352 -73.224 -12.222  0.00  0.00      A    H  
ATOM   1807  HG1 THR A 115     -23.617 -75.116 -12.887  0.00  0.00      A    H  
ATOM   1808 HG21 THR A 115     -24.930 -72.463 -13.765  0.00  0.00      A    H  
ATOM   1809 HG22 THR A 115     -24.888 -73.091 -12.092  0.00  0.00      A    H  
ATOM   1810 HG23 THR A 115     -24.168 -71.506 -12.465  0.00  0.00      A    H  
ATOM   1811  N   LEU A 116     -22.188 -70.094 -14.880  0.00  0.00      A    N  
ATOM   1812  CA  LEU A 116     -21.953 -68.690 -14.546  0.00  0.00      A    C  
ATOM   1813  C   LEU A 116     -23.119 -68.176 -13.736  0.00  0.00      A    C  
ATOM   1814  O   LEU A 116     -24.242 -68.322 -14.191  0.00  0.00      A    O  
ATOM   1815  CB  LEU A 116     -21.721 -67.773 -15.781  0.00  0.00      A    C  
ATOM   1816  CG  LEU A 116     -20.242 -67.751 -16.269  0.00  0.00      A    C  
ATOM   1817  CD1 LEU A 116     -20.168 -67.183 -17.714  0.00  0.00      A    C  
ATOM   1818  CD2 LEU A 116     -19.339 -66.885 -15.344  0.00  0.00      A    C  
ATOM   1819  H   LEU A 116     -22.532 -70.329 -15.791  0.00  0.00      A    H  
ATOM   1820  HA  LEU A 116     -21.046 -68.647 -13.929  0.00  0.00      A    H  
ATOM   1821  HB2 LEU A 116     -22.369 -68.123 -16.595  0.00  0.00      A    H  
ATOM   1822  HB3 LEU A 116     -22.027 -66.741 -15.551  0.00  0.00      A    H  
ATOM   1823  HG  LEU A 116     -19.853 -68.782 -16.267  0.00  0.00      A    H  
ATOM   1824 HD11 LEU A 116     -20.496 -66.137 -17.710  0.00  0.00      A    H  
ATOM   1825 HD12 LEU A 116     -19.142 -67.237 -18.108  0.00  0.00      A    H  
ATOM   1826 HD13 LEU A 116     -20.822 -67.732 -18.400  0.00  0.00      A    H  
ATOM   1827 HD21 LEU A 116     -19.248 -67.297 -14.329  0.00  0.00      A    H  
ATOM   1828 HD22 LEU A 116     -18.325 -66.814 -15.764  0.00  0.00      A    H  
ATOM   1829 HD23 LEU A 116     -19.761 -65.874 -15.265  0.00  0.00      A    H  
ATOM   1830  N   VAL A 117     -22.862 -67.572 -12.549  0.00  0.00      A    N  
ATOM   1831  CA  VAL A 117     -23.933 -67.043 -11.710  0.00  0.00      A    C  
ATOM   1832  C   VAL A 117     -23.807 -65.539 -11.781  0.00  0.00      A    C  
ATOM   1833  O   VAL A 117     -22.794 -65.040 -11.317  0.00  0.00      A    O  
ATOM   1834  CB  VAL A 117     -23.766 -67.597 -10.267  0.00  0.00      A    C  
ATOM   1835  CG1 VAL A 117     -24.863 -67.037  -9.326  0.00  0.00      A    C  
ATOM   1836  CG2 VAL A 117     -23.810 -69.150 -10.274  0.00  0.00      A    C  
ATOM   1837  H   VAL A 117     -21.926 -67.441 -12.214  0.00  0.00      A    H  
ATOM   1838  HA  VAL A 117     -24.923 -67.358 -12.065  0.00  0.00      A    H  
ATOM   1839  HB  VAL A 117     -22.784 -67.288  -9.875  0.00  0.00      A    H  
ATOM   1840 HG11 VAL A 117     -25.855 -67.363  -9.672  0.00  0.00      A    H  
ATOM   1841 HG12 VAL A 117     -24.703 -67.413  -8.305  0.00  0.00      A    H  
ATOM   1842 HG13 VAL A 117     -24.835 -65.937  -9.301  0.00  0.00      A    H  
ATOM   1843 HG21 VAL A 117     -22.991 -69.562 -10.882  0.00  0.00      A    H  
ATOM   1844 HG22 VAL A 117     -23.700 -69.536  -9.249  0.00  0.00      A    H  
ATOM   1845 HG23 VAL A 117     -24.765 -69.507 -10.687  0.00  0.00      A    H  
ATOM   1846  N   LEU A 118     -24.792 -64.815 -12.367  0.00  0.00      A    N  
ATOM   1847  CA  LEU A 118     -24.644 -63.376 -12.590  0.00  0.00      A    C  
ATOM   1848  C   LEU A 118     -25.625 -62.627 -11.715  0.00  0.00      A    C  
ATOM   1849  O   LEU A 118     -26.723 -63.135 -11.552  0.00  0.00      A    O  
ATOM   1850  CB  LEU A 118     -24.964 -63.052 -14.078  0.00  0.00      A    C  
ATOM   1851  CG  LEU A 118     -24.211 -63.954 -15.104  0.00  0.00      A    C  
ATOM   1852  CD1 LEU A 118     -24.817 -63.754 -16.522  0.00  0.00      A    C  
ATOM   1853  CD2 LEU A 118     -22.686 -63.655 -15.108  0.00  0.00      A    C  
ATOM   1854  H   LEU A 118     -25.637 -65.244 -12.693  0.00  0.00      A    H  
ATOM   1855  HA  LEU A 118     -23.621 -63.034 -12.372  0.00  0.00      A    H  
ATOM   1856  HB2 LEU A 118     -26.041 -63.206 -14.229  0.00  0.00      A    H  
ATOM   1857  HB3 LEU A 118     -24.754 -61.989 -14.282  0.00  0.00      A    H  
ATOM   1858  HG  LEU A 118     -24.347 -65.019 -14.848  0.00  0.00      A    H  
ATOM   1859 HD11 LEU A 118     -24.821 -62.687 -16.792  0.00  0.00      A    H  
ATOM   1860 HD12 LEU A 118     -24.244 -64.313 -17.277  0.00  0.00      A    H  
ATOM   1861 HD13 LEU A 118     -25.856 -64.116 -16.549  0.00  0.00      A    H  
ATOM   1862 HD21 LEU A 118     -22.229 -63.910 -14.141  0.00  0.00      A    H  
ATOM   1863 HD22 LEU A 118     -22.180 -64.249 -15.883  0.00  0.00      A    H  
ATOM   1864 HD23 LEU A 118     -22.508 -62.590 -15.315  0.00  0.00      A    H  
ATOM   1865  N   GLN A 119     -25.270 -61.436 -11.171  0.00  0.00      A    N  
ATOM   1866  CA  GLN A 119     -26.252 -60.620 -10.456  0.00  0.00      A    C  
ATOM   1867  C   GLN A 119     -26.792 -59.591 -11.425  0.00  0.00      A    C  
ATOM   1868  O   GLN A 119     -26.195 -59.406 -12.474  0.00  0.00      A    O  
ATOM   1869  CB  GLN A 119     -25.652 -59.853  -9.243  0.00  0.00      A    C  
ATOM   1870  CG  GLN A 119     -24.918 -60.779  -8.234  0.00  0.00      A    C  
ATOM   1871  CD  GLN A 119     -24.728 -60.140  -6.874  0.00  0.00      A    C  
ATOM   1872  NE2 GLN A 119     -23.848 -60.695  -6.013  0.00  0.00      A    N  
ATOM   1873  OE1 GLN A 119     -25.375 -59.152  -6.567  0.00  0.00      A    O  
ATOM   1874  H   GLN A 119     -24.361 -61.040 -11.318  0.00  0.00      A    H  
ATOM   1875  HA  GLN A 119     -27.084 -61.239 -10.082  0.00  0.00      A    H  
ATOM   1876  HB2 GLN A 119     -24.946 -59.085  -9.598  0.00  0.00      A    H  
ATOM   1877  HB3 GLN A 119     -26.480 -59.339  -8.731  0.00  0.00      A    H  
ATOM   1878  HG2 GLN A 119     -25.518 -61.683  -8.071  0.00  0.00      A    H  
ATOM   1879  HG3 GLN A 119     -23.948 -61.089  -8.656  0.00  0.00      A    H  
ATOM   1880 HE21 GLN A 119     -23.305 -61.493  -6.268  0.00  0.00      A    H  
ATOM   1881 HE22 GLN A 119     -23.736 -60.303  -5.100  0.00  0.00      A    H  
ATOM   1882  N   GLU A 120     -27.903 -58.896 -11.087  0.00  0.00      A    N  
ATOM   1883  CA  GLU A 120     -28.387 -57.827 -11.963  0.00  0.00      A    C  
ATOM   1884  C   GLU A 120     -27.310 -56.763 -11.986  0.00  0.00      A    C  
ATOM   1885  O   GLU A 120     -26.608 -56.631 -10.996  0.00  0.00      A    O  
ATOM   1886  CB  GLU A 120     -29.770 -57.295 -11.483  0.00  0.00      A    C  
ATOM   1887  CG  GLU A 120     -30.605 -56.565 -12.575  0.00  0.00      A    C  
ATOM   1888  CD  GLU A 120     -30.062 -55.223 -12.989  0.00  0.00      A    C  
ATOM   1889  OE1 GLU A 120     -29.494 -54.514 -12.120  0.00  0.00      A    O  
ATOM   1890  OE2 GLU A 120     -30.209 -54.860 -14.187  0.00  0.00      A    O1-
ATOM   1891  H   GLU A 120     -28.375 -59.070 -10.221  0.00  0.00      A    H  
ATOM   1892  HA  GLU A 120     -28.512 -58.251 -12.972  0.00  0.00      A    H  
ATOM   1893  HB2 GLU A 120     -30.375 -58.165 -11.175  0.00  0.00      A    H  
ATOM   1894  HB3 GLU A 120     -29.631 -56.654 -10.597  0.00  0.00      A    H  
ATOM   1895  HG2 GLU A 120     -30.705 -57.217 -13.457  0.00  0.00      A    H  
ATOM   1896  HG3 GLU A 120     -31.616 -56.375 -12.179  0.00  0.00      A    H  
ATOM   1897  N   GLY A 121     -27.131 -56.004 -13.091  0.00  0.00      A    N  
ATOM   1898  CA  GLY A 121     -25.999 -55.082 -13.177  0.00  0.00      A    C  
ATOM   1899  C   GLY A 121     -26.017 -53.891 -12.255  0.00  0.00      A    C  
ATOM   1900  O   GLY A 121     -25.080 -53.112 -12.336  0.00  0.00      A    O  
ATOM   1901  H   GLY A 121     -27.723 -56.108 -13.892  0.00  0.00      A    H  
ATOM   1902  HA2 GLY A 121     -25.927 -54.669 -14.191  0.00  0.00      A    H  
ATOM   1903  HA3 GLY A 121     -25.071 -55.637 -12.973  0.00  0.00      A    H  
ATOM   1904  N   THR A 122     -27.026 -53.703 -11.378  0.00  0.00      A    N  
ATOM   1905  CA  THR A 122     -26.945 -52.595 -10.434  0.00  0.00      A    C  
ATOM   1906  C   THR A 122     -25.766 -52.894  -9.540  0.00  0.00      A    C  
ATOM   1907  O   THR A 122     -25.746 -53.977  -8.976  0.00  0.00      A    O  
ATOM   1908  CB  THR A 122     -28.254 -52.454  -9.616  0.00  0.00      A    C  
ATOM   1909  CG2 THR A 122     -28.197 -51.246  -8.646  0.00  0.00      A    C  
ATOM   1910  OG1 THR A 122     -29.337 -52.292 -10.549  0.00  0.00      A    O  
ATOM   1911  H   THR A 122     -27.810 -54.320 -11.325  0.00  0.00      A    H  
ATOM   1912  HA  THR A 122     -26.804 -51.666 -11.002  0.00  0.00      A    H  
ATOM   1913  HB  THR A 122     -28.398 -53.387  -9.049  0.00  0.00      A    H  
ATOM   1914  HG1 THR A 122     -30.186 -52.245 -10.122  0.00  0.00      A    H  
ATOM   1915 HG21 THR A 122     -28.120 -50.315  -9.223  0.00  0.00      A    H  
ATOM   1916 HG22 THR A 122     -29.116 -51.196  -8.043  0.00  0.00      A    H  
ATOM   1917 HG23 THR A 122     -27.333 -51.321  -7.969  0.00  0.00      A    H  
ATOM   1918  N   ALA A 123     -24.769 -51.988  -9.403  0.00  0.00      A    N  
ATOM   1919  CA  ALA A 123     -23.605 -52.332  -8.592  0.00  0.00      A    C  
ATOM   1920  C   ALA A 123     -24.008 -52.346  -7.140  0.00  0.00      A    C  
ATOM   1921  O   ALA A 123     -24.900 -51.588  -6.792  0.00  0.00      A    O  
ATOM   1922  CB  ALA A 123     -22.418 -51.357  -8.775  0.00  0.00      A    C  
ATOM   1923  H   ALA A 123     -24.804 -51.088  -9.841  0.00  0.00      A    H  
ATOM   1924  HA  ALA A 123     -23.274 -53.336  -8.900  0.00  0.00      A    H  
ATOM   1925  HB1 ALA A 123     -21.506 -51.780  -8.329  0.00  0.00      A    H  
ATOM   1926  HB2 ALA A 123     -22.245 -51.163  -9.840  0.00  0.00      A    H  
ATOM   1927  HB3 ALA A 123     -22.641 -50.401  -8.287  0.00  0.00      A    H  
ATOM   1928  N   LYS A 124     -23.376 -53.193  -6.295  0.00  0.00      A    N  
ATOM   1929  CA  LYS A 124     -23.825 -53.332  -4.912  0.00  0.00      A    C  
ATOM   1930  C   LYS A 124     -22.642 -53.604  -4.008  0.00  0.00      A    C  
ATOM   1931  O   LYS A 124     -21.969 -54.598  -4.230  0.00  0.00      A    O  
ATOM   1932  CB  LYS A 124     -24.852 -54.499  -4.830  0.00  0.00      A    C  
ATOM   1933  CG  LYS A 124     -26.285 -54.037  -5.223  0.00  0.00      A    C  
ATOM   1934  CD  LYS A 124     -27.339 -55.172  -5.087  0.00  0.00      A    C  
ATOM   1935  CE  LYS A 124     -28.796 -54.624  -5.014  0.00  0.00      A    C  
ATOM   1936  NZ  LYS A 124     -29.219 -53.894  -6.228  0.00  0.00      A    N1+
ATOM   1937  H   LYS A 124     -22.636 -53.792  -6.609  0.00  0.00      A    H  
ATOM   1938  HA  LYS A 124     -24.313 -52.406  -4.569  0.00  0.00      A    H  
ATOM   1939  HB2 LYS A 124     -24.528 -55.328  -5.480  0.00  0.00      A    H  
ATOM   1940  HB3 LYS A 124     -24.883 -54.876  -3.795  0.00  0.00      A    H  
ATOM   1941  HG2 LYS A 124     -26.575 -53.205  -4.562  0.00  0.00      A    H  
ATOM   1942  HG3 LYS A 124     -26.282 -53.672  -6.262  0.00  0.00      A    H  
ATOM   1943  HD2 LYS A 124     -27.240 -55.873  -5.931  0.00  0.00      A    H  
ATOM   1944  HD3 LYS A 124     -27.144 -55.735  -4.160  0.00  0.00      A    H  
ATOM   1945  HE2 LYS A 124     -29.484 -55.473  -4.853  0.00  0.00      A    H  
ATOM   1946  HE3 LYS A 124     -28.890 -53.943  -4.151  0.00  0.00      A    H  
ATOM   1947  HZ1 LYS A 124     -29.168 -54.537  -7.094  0.00  0.00      A    H  
ATOM   1948  HZ2 LYS A 124     -30.242 -53.547  -6.148  0.00  0.00      A    H  
ATOM   1949  HZ3 LYS A 124     -28.617 -53.014  -6.392  0.00  0.00      A    H  
ATOM   1950  N   VAL A 125     -22.384 -52.753  -2.984  0.00  0.00      A    N  
ATOM   1951  CA  VAL A 125     -21.339 -53.060  -2.010  0.00  0.00      A    C  
ATOM   1952  C   VAL A 125     -21.884 -54.185  -1.154  0.00  0.00      A    C  
ATOM   1953  O   VAL A 125     -23.093 -54.349  -1.141  0.00  0.00      A    O  
ATOM   1954  CB  VAL A 125     -20.933 -51.798  -1.179  0.00  0.00      A    C  
ATOM   1955  CG1 VAL A 125     -19.819 -52.108  -0.141  0.00  0.00      A    C  
ATOM   1956  CG2 VAL A 125     -20.428 -50.654  -2.108  0.00  0.00      A    C  
ATOM   1957  H   VAL A 125     -22.952 -51.949  -2.816  0.00  0.00      A    H  
ATOM   1958  HA  VAL A 125     -20.451 -53.399  -2.558  0.00  0.00      A    H  
ATOM   1959  HB  VAL A 125     -21.824 -51.438  -0.636  0.00  0.00      A    H  
ATOM   1960 HG11 VAL A 125     -18.979 -52.612  -0.638  0.00  0.00      A    H  
ATOM   1961 HG12 VAL A 125     -19.442 -51.181   0.315  0.00  0.00      A    H  
ATOM   1962 HG13 VAL A 125     -20.188 -52.747   0.671  0.00  0.00      A    H  
ATOM   1963 HG21 VAL A 125     -21.167 -50.398  -2.880  0.00  0.00      A    H  
ATOM   1964 HG22 VAL A 125     -20.225 -49.742  -1.526  0.00  0.00      A    H  
ATOM   1965 HG23 VAL A 125     -19.495 -50.958  -2.604  0.00  0.00      A    H  
ATOM   1966  N   SER A 126     -21.053 -54.980  -0.441  0.00  0.00      A    N  
ATOM   1967  CA  SER A 126     -21.594 -56.046   0.407  0.00  0.00      A    C  
ATOM   1968  C   SER A 126     -22.804 -55.594   1.199  0.00  0.00      A    C  
ATOM   1969  O   SER A 126     -23.827 -56.261   1.158  0.00  0.00      A    O  
ATOM   1970  CB  SER A 126     -20.520 -56.578   1.392  0.00  0.00      A    C  
ATOM   1971  OG  SER A 126     -21.099 -57.606   2.214  0.00  0.00      A    O  
ATOM   1972  H   SER A 126     -20.059 -54.883  -0.513  0.00  0.00      A    H  
ATOM   1973  HA  SER A 126     -21.900 -56.880  -0.240  0.00  0.00      A    H  
ATOM   1974  HB2 SER A 126     -19.669 -56.989   0.822  0.00  0.00      A    H  
ATOM   1975  HB3 SER A 126     -20.152 -55.752   2.024  0.00  0.00      A    H  
ATOM   1976  HG  SER A 126     -20.481 -57.963   2.845  0.00  0.00      A    H  
ATOM   1977  N   TRP A 127     -22.703 -54.460   1.927  0.00  0.00      A    N  
ATOM   1978  CA  TRP A 127     -23.819 -53.997   2.756  0.00  0.00      A    C  
ATOM   1979  C   TRP A 127     -24.976 -53.417   1.968  0.00  0.00      A    C  
ATOM   1980  O   TRP A 127     -26.016 -53.222   2.578  0.00  0.00      A    O  
ATOM   1981  CB  TRP A 127     -23.352 -53.022   3.879  0.00  0.00      A    C  
ATOM   1982  CG  TRP A 127     -22.386 -51.978   3.376  0.00  0.00      A    C  
ATOM   1983  CD1 TRP A 127     -21.073 -51.900   3.653  0.00  0.00      A    C  
ATOM   1984  CD2 TRP A 127     -22.702 -50.833   2.447  0.00  0.00      A    C  
ATOM   1985  CE2 TRP A 127     -21.458 -50.270   2.233  0.00  0.00      A    C  
ATOM   1986  CE3 TRP A 127     -23.856 -50.315   1.862  0.00  0.00      A    C  
ATOM   1987  NE1 TRP A 127     -20.545 -50.900   2.997  0.00  0.00      A    N  
ATOM   1988  CZ2 TRP A 127     -21.273 -49.220   1.335  0.00  0.00      A    C  
ATOM   1989  CZ3 TRP A 127     -23.689 -49.252   0.965  0.00  0.00      A    C  
ATOM   1990  CH2 TRP A 127     -22.418 -48.716   0.705  0.00  0.00      A    C  
ATOM   1991  H   TRP A 127     -21.858 -53.932   1.902  0.00  0.00      A    H  
ATOM   1992  HA  TRP A 127     -24.237 -54.883   3.262  0.00  0.00      A    H  
ATOM   1993  HB2 TRP A 127     -24.210 -52.526   4.359  0.00  0.00      A    H  
ATOM   1994  HB3 TRP A 127     -22.832 -53.611   4.652  0.00  0.00      A    H  
ATOM   1995  HD1 TRP A 127     -20.524 -52.570   4.315  0.00  0.00      A    H  
ATOM   1996  HE1 TRP A 127     -19.553 -50.630   3.052  0.00  0.00      A    H  
ATOM   1997  HE3 TRP A 127     -24.834 -50.711   2.103  0.00  0.00      A    H  
ATOM   1998  HZ2 TRP A 127     -20.286 -48.815   1.135  0.00  0.00      A    H  
ATOM   1999  HZ3 TRP A 127     -24.559 -48.836   0.465  0.00  0.00      A    H  
ATOM   2000  HH2 TRP A 127     -22.316 -47.896   0.005  0.00  0.00      A    H  
ATOM   2001  N   ALA A 128     -24.872 -53.128   0.650  0.00  0.00      A    N  
ATOM   2002  CA  ALA A 128     -26.030 -52.590  -0.067  0.00  0.00      A    C  
ATOM   2003  C   ALA A 128     -27.229 -53.497   0.110  0.00  0.00      A    C  
ATOM   2004  O   ALA A 128     -28.171 -53.070   0.759  0.00  0.00      A    O  
ATOM   2005  CB  ALA A 128     -25.756 -52.315  -1.568  0.00  0.00      A    C  
ATOM   2006  H   ALA A 128     -24.015 -53.253   0.154  0.00  0.00      A    H  
ATOM   2007  HA  ALA A 128     -26.282 -51.611   0.376  0.00  0.00      A    H  
ATOM   2008  HB1 ALA A 128     -26.680 -52.007  -2.081  0.00  0.00      A    H  
ATOM   2009  HB2 ALA A 128     -25.017 -51.506  -1.667  0.00  0.00      A    H  
ATOM   2010  HB3 ALA A 128     -25.362 -53.212  -2.063  0.00  0.00      A    H  
ATOM   2011  N   ASP A 129     -27.221 -54.736  -0.437  0.00  0.00      A    N  
ATOM   2012  CA  ASP A 129     -28.354 -55.643  -0.244  0.00  0.00      A    C  
ATOM   2013  C   ASP A 129     -27.941 -56.686   0.768  0.00  0.00      A    C  
ATOM   2014  O   ASP A 129     -26.810 -57.138   0.687  0.00  0.00      A    O  
ATOM   2015  CB  ASP A 129     -28.771 -56.303  -1.582  0.00  0.00      A    C  
ATOM   2016  CG  ASP A 129     -30.113 -56.989  -1.512  0.00  0.00      A    C  
ATOM   2017  OD1 ASP A 129     -30.817 -57.040  -2.559  0.00  0.00      A    O  
ATOM   2018  OD2 ASP A 129     -30.481 -57.484  -0.414  0.00  0.00      A    O1-
ATOM   2019  H   ASP A 129     -26.429 -55.081  -0.946  0.00  0.00      A    H  
ATOM   2020  HA  ASP A 129     -29.240 -55.091   0.108  0.00  0.00      A    H  
ATOM   2021  HB2 ASP A 129     -28.848 -55.500  -2.326  0.00  0.00      A    H  
ATOM   2022  HB3 ASP A 129     -27.999 -57.013  -1.916  0.00  0.00      A    H  
ATOM   2023  N   HIS A 130     -28.832 -57.072   1.712  0.00  0.00      A    N  
ATOM   2024  CA  HIS A 130     -28.494 -58.088   2.708  0.00  0.00      A    C  
ATOM   2025  C   HIS A 130     -29.305 -59.340   2.463  0.00  0.00      A    C  
ATOM   2026  O   HIS A 130     -29.591 -60.044   3.420  0.00  0.00      A    O  
ATOM   2027  CB  HIS A 130     -28.812 -57.518   4.116  0.00  0.00      A    C  
ATOM   2028  CG  HIS A 130     -28.000 -56.285   4.416  0.00  0.00      A    C  
ATOM   2029  CD2 HIS A 130     -28.402 -55.007   4.269  0.00  0.00      A    C  
ATOM   2030  ND1 HIS A 130     -26.773 -56.325   4.883  0.00  0.00      A    N  
ATOM   2031  CE1 HIS A 130     -26.344 -55.118   5.075  0.00  0.00      A    C  
ATOM   2032  NE2 HIS A 130     -27.237 -54.303   4.736  0.00  0.00      A    N  
ATOM   2033  H   HIS A 130     -29.760 -56.694   1.735  0.00  0.00      A    H  
ATOM   2034  HA  HIS A 130     -27.429 -58.370   2.685  0.00  0.00      A    H  
ATOM   2035  HB2 HIS A 130     -29.884 -57.268   4.165  0.00  0.00      A    H  
ATOM   2036  HB3 HIS A 130     -28.603 -58.259   4.904  0.00  0.00      A    H  
ATOM   2037  HD1 HIS A 130     -26.237 -57.183   5.081  0.00  0.00      A    H  
ATOM   2038  HD2 HIS A 130     -29.347 -54.608   3.905  0.00  0.00      A    H  
ATOM   2039  HE1 HIS A 130     -25.368 -54.840   5.471  0.00  0.00      A    H  
ATOM   2040  N   HIS A 131     -29.700 -59.650   1.205  0.00  0.00      A    N  
ATOM   2041  CA  HIS A 131     -30.539 -60.826   0.983  0.00  0.00      A    C  
ATOM   2042  C   HIS A 131     -29.594 -62.011   1.014  0.00  0.00      A    C  
ATOM   2043  O   HIS A 131     -28.573 -61.905   0.354  0.00  0.00      A    O  
ATOM   2044  CB  HIS A 131     -31.366 -60.674  -0.323  0.00  0.00      A    C  
ATOM   2045  CG  HIS A 131     -32.493 -61.672  -0.367  0.00  0.00      A    C  
ATOM   2046  CD2 HIS A 131     -33.757 -61.493   0.066  0.00  0.00      A    C  
ATOM   2047  ND1 HIS A 131     -32.351 -62.880  -0.849  0.00  0.00      A    N  
ATOM   2048  CE1 HIS A 131     -33.468 -63.528  -0.752  0.00  0.00      A    C  
ATOM   2049  NE2 HIS A 131     -34.329 -62.780  -0.228  0.00  0.00      A    N  
ATOM   2050  H   HIS A 131     -29.409 -59.113   0.410  0.00  0.00      A    H  
ATOM   2051  HA  HIS A 131     -31.278 -60.858   1.798  0.00  0.00      A    H  
ATOM   2052  HB2 HIS A 131     -31.825 -59.674  -0.342  0.00  0.00      A    H  
ATOM   2053  HB3 HIS A 131     -30.721 -60.770  -1.209  0.00  0.00      A    H  
ATOM   2054  HD1 HIS A 131     -31.481 -63.246  -1.243  0.00  0.00      A    H  
ATOM   2055  HD2 HIS A 131     -34.221 -60.618   0.519  0.00  0.00      A    H  
ATOM   2056  HE1 HIS A 131     -33.644 -64.555  -1.071  0.00  0.00      A    H  
ATOM   2057  N   PRO A 132     -29.820 -63.123   1.762  0.00  0.00      A    N  
ATOM   2058  CA  PRO A 132     -28.749 -64.094   1.962  0.00  0.00      A    C  
ATOM   2059  C   PRO A 132     -28.346 -64.822   0.700  0.00  0.00      A    C  
ATOM   2060  O   PRO A 132     -27.178 -65.150   0.567  0.00  0.00      A    O  
ATOM   2061  CB  PRO A 132     -29.399 -65.029   3.014  0.00  0.00      A    C  
ATOM   2062  CG  PRO A 132     -30.922 -64.857   2.809  0.00  0.00      A    C  
ATOM   2063  CD  PRO A 132     -31.072 -63.355   2.469  0.00  0.00      A    C  
ATOM   2064  HA  PRO A 132     -27.863 -63.596   2.390  0.00  0.00      A    H  
ATOM   2065  HB2 PRO A 132     -29.069 -66.076   2.926  0.00  0.00      A    H  
ATOM   2066  HB3 PRO A 132     -29.152 -64.667   4.027  0.00  0.00      A    H  
ATOM   2067  HG2 PRO A 132     -31.245 -65.475   1.955  0.00  0.00      A    H  
ATOM   2068  HG3 PRO A 132     -31.513 -65.154   3.691  0.00  0.00      A    H  
ATOM   2069  HD2 PRO A 132     -31.975 -63.176   1.865  0.00  0.00      A    H  
ATOM   2070  HD3 PRO A 132     -31.099 -62.748   3.388  0.00  0.00      A    H  
ATOM   2071  N   VAL A 133     -29.280 -65.080  -0.239  0.00  0.00      A    N  
ATOM   2072  CA  VAL A 133     -28.904 -65.717  -1.502  0.00  0.00      A    C  
ATOM   2073  C   VAL A 133     -27.837 -64.880  -2.173  0.00  0.00      A    C  
ATOM   2074  O   VAL A 133     -26.870 -65.437  -2.671  0.00  0.00      A    O  
ATOM   2075  CB  VAL A 133     -30.132 -65.898  -2.446  0.00  0.00      A    C  
ATOM   2076  CG1 VAL A 133     -29.706 -66.287  -3.885  0.00  0.00      A    C  
ATOM   2077  CG2 VAL A 133     -31.140 -66.941  -1.886  0.00  0.00      A    C  
ATOM   2078  H   VAL A 133     -30.227 -64.811  -0.089  0.00  0.00      A    H  
ATOM   2079  HA  VAL A 133     -28.483 -66.714  -1.286  0.00  0.00      A    H  
ATOM   2080  HB  VAL A 133     -30.644 -64.932  -2.542  0.00  0.00      A    H  
ATOM   2081 HG11 VAL A 133     -29.099 -67.205  -3.881  0.00  0.00      A    H  
ATOM   2082 HG12 VAL A 133     -30.595 -66.447  -4.511  0.00  0.00      A    H  
ATOM   2083 HG13 VAL A 133     -29.129 -65.468  -4.336  0.00  0.00      A    H  
ATOM   2084 HG21 VAL A 133     -31.491 -66.666  -0.881  0.00  0.00      A    H  
ATOM   2085 HG22 VAL A 133     -32.021 -67.010  -2.543  0.00  0.00      A    H  
ATOM   2086 HG23 VAL A 133     -30.669 -67.935  -1.829  0.00  0.00      A    H  
ATOM   2087  N   LEU A 134     -27.989 -63.537  -2.205  0.00  0.00      A    N  
ATOM   2088  CA  LEU A 134     -26.972 -62.712  -2.854  0.00  0.00      A    C  
ATOM   2089  C   LEU A 134     -25.675 -62.816  -2.085  0.00  0.00      A    C  
ATOM   2090  O   LEU A 134     -24.643 -63.028  -2.701  0.00  0.00      A    O  
ATOM   2091  CB  LEU A 134     -27.376 -61.215  -2.967  0.00  0.00      A    C  
ATOM   2092  CG  LEU A 134     -28.642 -60.945  -3.839  0.00  0.00      A    C  
ATOM   2093  CD1 LEU A 134     -28.975 -59.429  -3.802  0.00  0.00      A    C  
ATOM   2094  CD2 LEU A 134     -28.462 -61.407  -5.311  0.00  0.00      A    C  
ATOM   2095  H   LEU A 134     -28.776 -63.096  -1.772  0.00  0.00      A    H  
ATOM   2096  HA  LEU A 134     -26.791 -63.107  -3.865  0.00  0.00      A    H  
ATOM   2097  HB2 LEU A 134     -27.547 -60.827  -1.949  0.00  0.00      A    H  
ATOM   2098  HB3 LEU A 134     -26.528 -60.659  -3.398  0.00  0.00      A    H  
ATOM   2099  HG  LEU A 134     -29.506 -61.484  -3.415  0.00  0.00      A    H  
ATOM   2100 HD11 LEU A 134     -28.144 -58.834  -4.214  0.00  0.00      A    H  
ATOM   2101 HD12 LEU A 134     -29.885 -59.204  -4.379  0.00  0.00      A    H  
ATOM   2102 HD13 LEU A 134     -29.145 -59.127  -2.760  0.00  0.00      A    H  
ATOM   2103 HD21 LEU A 134     -28.505 -62.503  -5.363  0.00  0.00      A    H  
ATOM   2104 HD22 LEU A 134     -29.267 -61.013  -5.950  0.00  0.00      A    H  
ATOM   2105 HD23 LEU A 134     -27.500 -61.060  -5.718  0.00  0.00      A    H  
ATOM   2106  N   GLN A 135     -25.693 -62.673  -0.740  0.00  0.00      A    N  
ATOM   2107  CA  GLN A 135     -24.439 -62.749   0.011  0.00  0.00      A    C  
ATOM   2108  C   GLN A 135     -23.753 -64.063  -0.294  0.00  0.00      A    C  
ATOM   2109  O   GLN A 135     -22.550 -64.075  -0.499  0.00  0.00      A    O  
ATOM   2110  CB  GLN A 135     -24.640 -62.629   1.549  0.00  0.00      A    C  
ATOM   2111  CG  GLN A 135     -25.142 -61.221   1.980  0.00  0.00      A    C  
ATOM   2112  CD  GLN A 135     -24.147 -60.138   1.625  0.00  0.00      A    C  
ATOM   2113  NE2 GLN A 135     -24.577 -58.993   1.050  0.00  0.00      A    N  
ATOM   2114  OE1 GLN A 135     -22.967 -60.324   1.875  0.00  0.00      A    O  
ATOM   2115  H   GLN A 135     -26.555 -62.526  -0.254  0.00  0.00      A    H  
ATOM   2116  HA  GLN A 135     -23.787 -61.929  -0.327  0.00  0.00      A    H  
ATOM   2117  HB2 GLN A 135     -25.358 -63.397   1.879  0.00  0.00      A    H  
ATOM   2118  HB3 GLN A 135     -23.681 -62.831   2.053  0.00  0.00      A    H  
ATOM   2119  HG2 GLN A 135     -26.128 -61.021   1.536  0.00  0.00      A    H  
ATOM   2120  HG3 GLN A 135     -25.267 -61.206   3.074  0.00  0.00      A    H  
ATOM   2121 HE21 GLN A 135     -25.543 -58.833   0.843  0.00  0.00      A    H  
ATOM   2122 HE22 GLN A 135     -23.915 -58.278   0.823  0.00  0.00      A    H  
ATOM   2123  N   GLN A 136     -24.508 -65.183  -0.338  0.00  0.00      A    N  
ATOM   2124  CA  GLN A 136     -23.895 -66.473  -0.650  0.00  0.00      A    C  
ATOM   2125  C   GLN A 136     -23.162 -66.382  -1.970  0.00  0.00      A    C  
ATOM   2126  O   GLN A 136     -22.008 -66.776  -2.022  0.00  0.00      A    O  
ATOM   2127  CB  GLN A 136     -24.968 -67.597  -0.667  0.00  0.00      A    C  
ATOM   2128  CG  GLN A 136     -24.394 -68.984  -1.064  0.00  0.00      A    C  
ATOM   2129  CD  GLN A 136     -25.462 -70.055  -1.000  0.00  0.00      A    C  
ATOM   2130  NE2 GLN A 136     -25.374 -71.127  -1.818  0.00  0.00      A    N  
ATOM   2131  OE1 GLN A 136     -26.380 -69.934  -0.204  0.00  0.00      A    O  
ATOM   2132  H   GLN A 136     -25.491 -65.144  -0.158  0.00  0.00      A    H  
ATOM   2133  HA  GLN A 136     -23.171 -66.706   0.150  0.00  0.00      A    H  
ATOM   2134  HB2 GLN A 136     -25.416 -67.652   0.339  0.00  0.00      A    H  
ATOM   2135  HB3 GLN A 136     -25.765 -67.343  -1.382  0.00  0.00      A    H  
ATOM   2136  HG2 GLN A 136     -23.981 -68.922  -2.083  0.00  0.00      A    H  
ATOM   2137  HG3 GLN A 136     -23.582 -69.262  -0.375  0.00  0.00      A    H  
ATOM   2138 HE21 GLN A 136     -24.622 -71.229  -2.469  0.00  0.00      A    H  
ATOM   2139 HE22 GLN A 136     -26.077 -71.839  -1.778  0.00  0.00      A    H  
ATOM   2140  N   GLN A 137     -23.795 -65.860  -3.046  0.00  0.00      A    N  
ATOM   2141  CA  GLN A 137     -23.081 -65.730  -4.319  0.00  0.00      A    C  
ATOM   2142  C   GLN A 137     -21.797 -64.958  -4.125  0.00  0.00      A    C  
ATOM   2143  O   GLN A 137     -20.774 -65.389  -4.632  0.00  0.00      A    O  
ATOM   2144  CB  GLN A 137     -23.936 -65.023  -5.413  0.00  0.00      A    C  
ATOM   2145  CG  GLN A 137     -23.124 -64.485  -6.628  0.00  0.00      A    C  
ATOM   2146  CD  GLN A 137     -22.354 -65.513  -7.421  0.00  0.00      A    C  
ATOM   2147  NE2 GLN A 137     -21.599 -65.065  -8.449  0.00  0.00      A    N  
ATOM   2148  OE1 GLN A 137     -22.424 -66.696  -7.129  0.00  0.00      A    O  
ATOM   2149  H   GLN A 137     -24.749 -65.559  -2.984  0.00  0.00      A    H  
ATOM   2150  HA  GLN A 137     -22.831 -66.749  -4.660  0.00  0.00      A    H  
ATOM   2151  HB2 GLN A 137     -24.711 -65.718  -5.768  0.00  0.00      A    H  
ATOM   2152  HB3 GLN A 137     -24.440 -64.154  -4.962  0.00  0.00      A    H  
ATOM   2153  HG2 GLN A 137     -23.820 -63.988  -7.323  0.00  0.00      A    H  
ATOM   2154  HG3 GLN A 137     -22.403 -63.728  -6.285  0.00  0.00      A    H  
ATOM   2155 HE21 GLN A 137     -21.560 -64.091  -8.677  0.00  0.00      A    H  
ATOM   2156 HE22 GLN A 137     -21.061 -65.709  -8.994  0.00  0.00      A    H  
ATOM   2157  N   ARG A 138     -21.831 -63.812  -3.411  0.00  0.00      A    N  
ATOM   2158  CA  ARG A 138     -20.618 -63.004  -3.266  0.00  0.00      A    C  
ATOM   2159  C   ARG A 138     -19.521 -63.861  -2.671  0.00  0.00      A    C  
ATOM   2160  O   ARG A 138     -18.398 -63.836  -3.149  0.00  0.00      A    O  
ATOM   2161  CB  ARG A 138     -20.775 -61.788  -2.304  0.00  0.00      A    C  
ATOM   2162  CG  ARG A 138     -21.877 -60.763  -2.699  0.00  0.00      A    C  
ATOM   2163  CD  ARG A 138     -21.986 -59.628  -1.641  0.00  0.00      A    C  
ATOM   2164  NE  ARG A 138     -21.003 -58.589  -1.947  0.00  0.00      A    N1+
ATOM   2165  CZ  ARG A 138     -21.236 -57.562  -2.741  0.00  0.00      A    C  
ATOM   2166  NH1 ARG A 138     -22.359 -57.378  -3.398  0.00  0.00      A    N1+
ATOM   2167  NH2 ARG A 138     -20.291 -56.662  -2.885  0.00  0.00      A    N  
ATOM   2168  H   ARG A 138     -22.684 -63.514  -2.985  0.00  0.00      A    H  
ATOM   2169  HA  ARG A 138     -20.323 -62.633  -4.263  0.00  0.00      A    H  
ATOM   2170  HB2 ARG A 138     -21.001 -62.172  -1.297  0.00  0.00      A    H  
ATOM   2171  HB3 ARG A 138     -19.812 -61.255  -2.253  0.00  0.00      A    H  
ATOM   2172  HG2 ARG A 138     -21.652 -60.335  -3.689  0.00  0.00      A    H  
ATOM   2173  HG3 ARG A 138     -22.857 -61.252  -2.758  0.00  0.00      A    H  
ATOM   2174  HD2 ARG A 138     -23.010 -59.236  -1.548  0.00  0.00      A    H  
ATOM   2175  HD3 ARG A 138     -21.769 -60.032  -0.638  0.00  0.00      A    H  
ATOM   2176  HE  ARG A 138     -20.091 -58.658  -1.466  0.00  0.00      A    H  
ATOM   2177 HH11 ARG A 138     -23.124 -58.061  -3.376  0.00  0.00      A    H  
ATOM   2178 HH12 ARG A 138     -22.501 -56.533  -3.971  0.00  0.00      A    H  
ATOM   2179 HH21 ARG A 138     -19.390 -56.758  -2.397  0.00  0.00      A    H  
ATOM   2180 HH22 ARG A 138     -20.426 -55.841  -3.493  0.00  0.00      A    H  
ATOM   2181  N   GLN A 139     -19.848 -64.616  -1.598  0.00  0.00      A    N  
ATOM   2182  CA  GLN A 139     -18.820 -65.344  -0.855  0.00  0.00      A    C  
ATOM   2183  C   GLN A 139     -18.299 -66.494  -1.685  0.00  0.00      A    C  
ATOM   2184  O   GLN A 139     -17.093 -66.652  -1.800  0.00  0.00      A    O  
ATOM   2185  CB  GLN A 139     -19.399 -65.877   0.487  0.00  0.00      A    C  
ATOM   2186  CG  GLN A 139     -19.775 -64.715   1.451  0.00  0.00      A    C  
ATOM   2187  CD  GLN A 139     -20.615 -65.168   2.623  0.00  0.00      A    C  
ATOM   2188  NE2 GLN A 139     -21.152 -64.221   3.424  0.00  0.00      A    N  
ATOM   2189  OE1 GLN A 139     -20.791 -66.360   2.820  0.00  0.00      A    O  
ATOM   2190  H   GLN A 139     -20.800 -64.674  -1.292  0.00  0.00      A    H  
ATOM   2191  HA  GLN A 139     -17.988 -64.658  -0.623  0.00  0.00      A    H  
ATOM   2192  HB2 GLN A 139     -20.294 -66.484   0.271  0.00  0.00      A    H  
ATOM   2193  HB3 GLN A 139     -18.661 -66.529   0.982  0.00  0.00      A    H  
ATOM   2194  HG2 GLN A 139     -18.855 -64.247   1.836  0.00  0.00      A    H  
ATOM   2195  HG3 GLN A 139     -20.346 -63.940   0.920  0.00  0.00      A    H  
ATOM   2196 HE21 GLN A 139     -20.997 -63.247   3.253  0.00  0.00      A    H  
ATOM   2197 HE22 GLN A 139     -21.719 -64.491   4.204  0.00  0.00      A    H  
ATOM   2198  N   GLU A 140     -19.202 -67.310  -2.270  0.00  0.00      A    N  
ATOM   2199  CA  GLU A 140     -18.758 -68.452  -3.068  0.00  0.00      A    C  
ATOM   2200  C   GLU A 140     -17.954 -67.956  -4.248  0.00  0.00      A    C  
ATOM   2201  O   GLU A 140     -16.954 -68.569  -4.589  0.00  0.00      A    O  
ATOM   2202  CB  GLU A 140     -19.959 -69.294  -3.582  0.00  0.00      A    C  
ATOM   2203  CG  GLU A 140     -20.702 -70.017  -2.423  0.00  0.00      A    C  
ATOM   2204  CD  GLU A 140     -21.892 -70.814  -2.895  0.00  0.00      A    C  
ATOM   2205  OE1 GLU A 140     -22.242 -70.742  -4.105  0.00  0.00      A    O  
ATOM   2206  OE2 GLU A 140     -22.496 -71.525  -2.047  0.00  0.00      A    O1-
ATOM   2207  H   GLU A 140     -20.182 -67.126  -2.184  0.00  0.00      A    H  
ATOM   2208  HA  GLU A 140     -18.117 -69.094  -2.440  0.00  0.00      A    H  
ATOM   2209  HB2 GLU A 140     -20.656 -68.636  -4.126  0.00  0.00      A    H  
ATOM   2210  HB3 GLU A 140     -19.588 -70.058  -4.285  0.00  0.00      A    H  
ATOM   2211  HG2 GLU A 140     -20.007 -70.705  -1.917  0.00  0.00      A    H  
ATOM   2212  HG3 GLU A 140     -21.065 -69.292  -1.679  0.00  0.00      A    H  
ATOM   2213  N   GLU A 141     -18.379 -66.843  -4.886  0.00  0.00      A    N  
ATOM   2214  CA  GLU A 141     -17.638 -66.331  -6.035  0.00  0.00      A    C  
ATOM   2215  C   GLU A 141     -16.217 -66.022  -5.630  0.00  0.00      A    C  
ATOM   2216  O   GLU A 141     -15.304 -66.525  -6.265  0.00  0.00      A    O  
ATOM   2217  CB  GLU A 141     -18.313 -65.061  -6.620  0.00  0.00      A    C  
ATOM   2218  CG  GLU A 141     -17.524 -64.478  -7.822  0.00  0.00      A    C  
ATOM   2219  CD  GLU A 141     -18.210 -63.274  -8.413  0.00  0.00      A    C  
ATOM   2220  OE1 GLU A 141     -19.375 -62.971  -8.036  0.00  0.00      A    O  
ATOM   2221  OE2 GLU A 141     -17.575 -62.608  -9.272  0.00  0.00      A    O1-
ATOM   2222  H   GLU A 141     -19.205 -66.363  -4.591  0.00  0.00      A    H  
ATOM   2223  HA  GLU A 141     -17.637 -67.110  -6.817  0.00  0.00      A    H  
ATOM   2224  HB2 GLU A 141     -19.329 -65.333  -6.949  0.00  0.00      A    H  
ATOM   2225  HB3 GLU A 141     -18.401 -64.284  -5.843  0.00  0.00      A    H  
ATOM   2226  HG2 GLU A 141     -16.517 -64.171  -7.499  0.00  0.00      A    H  
ATOM   2227  HG3 GLU A 141     -17.420 -65.242  -8.608  0.00  0.00      A    H  
ATOM   2228  N   LEU A 142     -16.002 -65.197  -4.581  0.00  0.00      A    N  
ATOM   2229  CA  LEU A 142     -14.631 -64.855  -4.207  0.00  0.00      A    C  
ATOM   2230  C   LEU A 142     -13.873 -66.108  -3.843  0.00  0.00      A    C  
ATOM   2231  O   LEU A 142     -12.698 -66.194  -4.160  0.00  0.00      A    O  
ATOM   2232  CB  LEU A 142     -14.536 -63.875  -3.007  0.00  0.00      A    C  
ATOM   2233  CG  LEU A 142     -15.128 -62.459  -3.276  0.00  0.00      A    C  
ATOM   2234  CD1 LEU A 142     -14.992 -61.599  -1.987  0.00  0.00      A    C  
ATOM   2235  CD2 LEU A 142     -14.442 -61.749  -4.478  0.00  0.00      A    C  
ATOM   2236  H   LEU A 142     -16.764 -64.829  -4.047  0.00  0.00      A    H  
ATOM   2237  HA  LEU A 142     -14.134 -64.415  -5.082  0.00  0.00      A    H  
ATOM   2238  HB2 LEU A 142     -15.055 -64.335  -2.150  0.00  0.00      A    H  
ATOM   2239  HB3 LEU A 142     -13.474 -63.757  -2.736  0.00  0.00      A    H  
ATOM   2240  HG  LEU A 142     -16.203 -62.540  -3.501  0.00  0.00      A    H  
ATOM   2241 HD11 LEU A 142     -13.932 -61.463  -1.723  0.00  0.00      A    H  
ATOM   2242 HD12 LEU A 142     -15.444 -60.609  -2.131  0.00  0.00      A    H  
ATOM   2243 HD13 LEU A 142     -15.505 -62.085  -1.143  0.00  0.00      A    H  
ATOM   2244 HD21 LEU A 142     -14.724 -62.204  -5.439  0.00  0.00      A    H  
ATOM   2245 HD22 LEU A 142     -14.741 -60.698  -4.518  0.00  0.00      A    H  
ATOM   2246 HD23 LEU A 142     -13.351 -61.779  -4.378  0.00  0.00      A    H  
ATOM   2247  N   GLN A 143     -14.515 -67.093  -3.177  0.00  0.00      A    N  
ATOM   2248  CA  GLN A 143     -13.787 -68.309  -2.829  0.00  0.00      A    C  
ATOM   2249  C   GLN A 143     -13.247 -68.942  -4.094  0.00  0.00      A    C  
ATOM   2250  O   GLN A 143     -12.094 -69.344  -4.114  0.00  0.00      A    O  
ATOM   2251  CB  GLN A 143     -14.694 -69.304  -2.053  0.00  0.00      A    C  
ATOM   2252  CG  GLN A 143     -13.904 -70.526  -1.512  0.00  0.00      A    C  
ATOM   2253  CD  GLN A 143     -12.703 -70.112  -0.691  0.00  0.00      A    C  
ATOM   2254  NE2 GLN A 143     -12.892 -69.393   0.438  0.00  0.00      A    N  
ATOM   2255  OE1 GLN A 143     -11.589 -70.433  -1.072  0.00  0.00      A    O  
ATOM   2256  H   GLN A 143     -15.477 -67.004  -2.914  0.00  0.00      A    H  
ATOM   2257  HA  GLN A 143     -12.952 -68.003  -2.177  0.00  0.00      A    H  
ATOM   2258  HB2 GLN A 143     -15.160 -68.770  -1.210  0.00  0.00      A    H  
ATOM   2259  HB3 GLN A 143     -15.504 -69.659  -2.710  0.00  0.00      A    H  
ATOM   2260  HG2 GLN A 143     -14.565 -71.145  -0.883  0.00  0.00      A    H  
ATOM   2261  HG3 GLN A 143     -13.576 -71.144  -2.363  0.00  0.00      A    H  
ATOM   2262 HE21 GLN A 143     -13.807 -69.141   0.753  0.00  0.00      A    H  
ATOM   2263 HE22 GLN A 143     -12.101 -69.102   0.978  0.00  0.00      A    H  
ATOM   2264  N   ALA A 144     -14.068 -69.026  -5.166  0.00  0.00      A    N  
ATOM   2265  CA  ALA A 144     -13.579 -69.594  -6.422  0.00  0.00      A    C  
ATOM   2266  C   ALA A 144     -12.487 -68.728  -7.011  0.00  0.00      A    C  
ATOM   2267  O   ALA A 144     -11.501 -69.272  -7.480  0.00  0.00      A    O  
ATOM   2268  CB  ALA A 144     -14.715 -69.730  -7.469  0.00  0.00      A    C  
ATOM   2269  H   ALA A 144     -15.011 -68.691  -5.123  0.00  0.00      A    H  
ATOM   2270  HA  ALA A 144     -13.183 -70.603  -6.215  0.00  0.00      A    H  
ATOM   2271  HB1 ALA A 144     -14.329 -70.195  -8.390  0.00  0.00      A    H  
ATOM   2272  HB2 ALA A 144     -15.523 -70.361  -7.068  0.00  0.00      A    H  
ATOM   2273  HB3 ALA A 144     -15.131 -68.744  -7.722  0.00  0.00      A    H  
ATOM   2274  N   ARG A 145     -12.639 -67.384  -7.001  0.00  0.00      A    N  
ATOM   2275  CA  ARG A 145     -11.598 -66.519  -7.562  0.00  0.00      A    C  
ATOM   2276  C   ARG A 145     -10.291 -66.791  -6.850  0.00  0.00      A    C  
ATOM   2277  O   ARG A 145      -9.257 -66.870  -7.492  0.00  0.00      A    O  
ATOM   2278  CB  ARG A 145     -11.894 -65.006  -7.353  0.00  0.00      A    C  
ATOM   2279  CG  ARG A 145     -13.156 -64.475  -8.094  0.00  0.00      A    C  
ATOM   2280  CD  ARG A 145     -12.876 -64.101  -9.576  0.00  0.00      A    C  
ATOM   2281  NE  ARG A 145     -14.039 -63.429 -10.166  0.00  0.00      A    N1+
ATOM   2282  CZ  ARG A 145     -14.369 -62.172  -9.935  0.00  0.00      A    C  
ATOM   2283  NH1 ARG A 145     -15.432 -61.681 -10.531  0.00  0.00      A    N1+
ATOM   2284  NH2 ARG A 145     -13.693 -61.376  -9.136  0.00  0.00      A    N  
ATOM   2285  H   ARG A 145     -13.452 -66.969  -6.592  0.00  0.00      A    H  
ATOM   2286  HA  ARG A 145     -11.496 -66.728  -8.640  0.00  0.00      A    H  
ATOM   2287  HB2 ARG A 145     -12.010 -64.831  -6.273  0.00  0.00      A    H  
ATOM   2288  HB3 ARG A 145     -11.019 -64.423  -7.683  0.00  0.00      A    H  
ATOM   2289  HG2 ARG A 145     -13.977 -65.207  -8.072  0.00  0.00      A    H  
ATOM   2290  HG3 ARG A 145     -13.517 -63.585  -7.557  0.00  0.00      A    H  
ATOM   2291  HD2 ARG A 145     -11.972 -63.486  -9.703  0.00  0.00      A    H  
ATOM   2292  HD3 ARG A 145     -12.682 -65.039 -10.123  0.00  0.00      A    H  
ATOM   2293  HE  ARG A 145     -14.621 -63.988 -10.812  0.00  0.00      A    H  
ATOM   2294 HH11 ARG A 145     -16.004 -62.257 -11.166  0.00  0.00      A    H  
ATOM   2295 HH12 ARG A 145     -15.726 -60.706 -10.378  0.00  0.00      A    H  
ATOM   2296 HH21 ARG A 145     -12.844 -61.685  -8.654  0.00  0.00      A    H  
ATOM   2297 HH22 ARG A 145     -14.000 -60.406  -8.968  0.00  0.00      A    H  
ATOM   2298  N   GLN A 146     -10.332 -66.922  -5.505  0.00  0.00      A    N  
ATOM   2299  CA  GLN A 146      -9.104 -67.109  -4.738  0.00  0.00      A    C  
ATOM   2300  C   GLN A 146      -8.472 -68.422  -5.125  0.00  0.00      A    C  
ATOM   2301  O   GLN A 146      -7.282 -68.451  -5.401  0.00  0.00      A    O  
ATOM   2302  CB  GLN A 146      -9.384 -67.012  -3.211  0.00  0.00      A    C  
ATOM   2303  CG  GLN A 146      -9.730 -65.544  -2.827  0.00  0.00      A    C  
ATOM   2304  CD  GLN A 146     -10.442 -65.391  -1.505  0.00  0.00      A    C  
ATOM   2305  NE2 GLN A 146     -10.943 -64.173  -1.199  0.00  0.00      A    N  
ATOM   2306  OE1 GLN A 146     -10.547 -66.349  -0.756  0.00  0.00      A    O  
ATOM   2307  H   GLN A 146     -11.205 -66.894  -5.018  0.00  0.00      A    H  
ATOM   2308  HA  GLN A 146      -8.407 -66.303  -5.001  0.00  0.00      A    H  
ATOM   2309  HB2 GLN A 146     -10.218 -67.685  -2.959  0.00  0.00      A    H  
ATOM   2310  HB3 GLN A 146      -8.501 -67.341  -2.639  0.00  0.00      A    H  
ATOM   2311  HG2 GLN A 146      -8.797 -64.965  -2.775  0.00  0.00      A    H  
ATOM   2312  HG3 GLN A 146     -10.368 -65.089  -3.599  0.00  0.00      A    H  
ATOM   2313 HE21 GLN A 146     -10.845 -63.398  -1.827  0.00  0.00      A    H  
ATOM   2314 HE22 GLN A 146     -11.425 -64.035  -0.333  0.00  0.00      A    H  
ATOM   2315  N   GLU A 147      -9.258 -69.518  -5.171  0.00  0.00      A    N  
ATOM   2316  CA  GLU A 147      -8.696 -70.793  -5.612  0.00  0.00      A    C  
ATOM   2317  C   GLU A 147      -8.123 -70.655  -7.006  0.00  0.00      A    C  
ATOM   2318  O   GLU A 147      -7.062 -71.195  -7.278  0.00  0.00      A    O  
ATOM   2319  CB  GLU A 147      -9.790 -71.898  -5.626  0.00  0.00      A    C  
ATOM   2320  CG  GLU A 147      -9.242 -73.279  -6.076  0.00  0.00      A    C  
ATOM   2321  CD  GLU A 147      -8.123 -73.749  -5.181  0.00  0.00      A    C  
ATOM   2322  OE1 GLU A 147      -8.340 -73.816  -3.941  0.00  0.00      A    O  
ATOM   2323  OE2 GLU A 147      -7.018 -74.053  -5.706  0.00  0.00      A    O1-
ATOM   2324  H   GLU A 147     -10.229 -69.465  -4.927  0.00  0.00      A    H  
ATOM   2325  HA  GLU A 147      -7.904 -71.075  -4.899  0.00  0.00      A    H  
ATOM   2326  HB2 GLU A 147     -10.217 -71.992  -4.614  0.00  0.00      A    H  
ATOM   2327  HB3 GLU A 147     -10.601 -71.597  -6.310  0.00  0.00      A    H  
ATOM   2328  HG2 GLU A 147     -10.052 -74.025  -6.032  0.00  0.00      A    H  
ATOM   2329  HG3 GLU A 147      -8.897 -73.224  -7.121  0.00  0.00      A    H  
ATOM   2330  N   MET A 148      -8.835 -69.944  -7.908  0.00  0.00      A    N  
ATOM   2331  CA  MET A 148      -8.432 -69.896  -9.312  0.00  0.00      A    C  
ATOM   2332  C   MET A 148      -7.132 -69.144  -9.481  0.00  0.00      A    C  
ATOM   2333  O   MET A 148      -6.235 -69.671 -10.120  0.00  0.00      A    O  
ATOM   2334  CB  MET A 148      -9.559 -69.238 -10.156  0.00  0.00      A    C  
ATOM   2335  CG  MET A 148      -9.321 -69.326 -11.684  0.00  0.00      A    C  
ATOM   2336  SD  MET A 148     -10.608 -68.399 -12.594  0.00  0.00      A    S  
ATOM   2337  CE  MET A 148     -12.185 -68.953 -11.874  0.00  0.00      A    C  
ATOM   2338 LPD1 MET A 148     -10.528 -67.731 -12.507  0.00  0.00      A   LP  
ATOM   2339 LPD2 MET A 148     -10.584 -68.546 -13.257  0.00  0.00      A   LP  
ATOM   2340  H   MET A 148      -9.674 -69.474  -7.633  0.00  0.00      A    H  
ATOM   2341  HA  MET A 148      -8.311 -70.935  -9.666  0.00  0.00      A    H  
ATOM   2342  HB2 MET A 148     -10.491 -69.773  -9.920  0.00  0.00      A    H  
ATOM   2343  HB3 MET A 148      -9.678 -68.181  -9.870  0.00  0.00      A    H  
ATOM   2344  HG2 MET A 148      -8.349 -68.880 -11.946  0.00  0.00      A    H  
ATOM   2345  HG3 MET A 148      -9.330 -70.374 -12.021  0.00  0.00      A    H  
ATOM   2346  HE1 MET A 148     -12.323 -68.507 -10.877  0.00  0.00      A    H  
ATOM   2347  HE2 MET A 148     -13.004 -68.617 -12.526  0.00  0.00      A    H  
ATOM   2348  HE3 MET A 148     -12.207 -70.050 -11.802  0.00  0.00      A    H  
ATOM   2349  N   TYR A 149      -7.025 -67.915  -8.922  0.00  0.00      A    N  
ATOM   2350  CA  TYR A 149      -5.828 -67.098  -9.111  0.00  0.00      A    C  
ATOM   2351  C   TYR A 149      -5.101 -67.032  -7.784  0.00  0.00      A    C  
ATOM   2352  O   TYR A 149      -5.710 -66.527  -6.855  0.00  0.00      A    O  
ATOM   2353  CB  TYR A 149      -6.269 -65.688  -9.592  0.00  0.00      A    C  
ATOM   2354  CG  TYR A 149      -7.259 -65.769 -10.764  0.00  0.00      A    C  
ATOM   2355  CD1 TYR A 149      -6.816 -66.182 -12.025  0.00  0.00      A    C  
ATOM   2356  CD2 TYR A 149      -8.605 -65.421 -10.594  0.00  0.00      A    C  
ATOM   2357  CE1 TYR A 149      -7.696 -66.215 -13.111  0.00  0.00      A    C  
ATOM   2358  CE2 TYR A 149      -9.476 -65.421 -11.687  0.00  0.00      A    C  
ATOM   2359  CZ  TYR A 149      -9.022 -65.794 -12.955  0.00  0.00      A    C  
ATOM   2360  OH  TYR A 149      -9.902 -65.741 -14.040  0.00  0.00      A    O  
ATOM   2361  H   TYR A 149      -7.764 -67.533  -8.365  0.00  0.00      A    H  
ATOM   2362  HA  TYR A 149      -5.174 -67.518  -9.890  0.00  0.00      A    H  
ATOM   2363  HB2 TYR A 149      -5.391 -65.132  -9.947  0.00  0.00      A    H  
ATOM   2364  HB3 TYR A 149      -6.721 -65.122  -8.762  0.00  0.00      A    H  
ATOM   2365  HD1 TYR A 149      -5.782 -66.477 -12.169  0.00  0.00      A    H  
ATOM   2366  HD2 TYR A 149      -8.984 -65.143  -9.615  0.00  0.00      A    H  
ATOM   2367  HE1 TYR A 149      -7.342 -66.570 -14.072  0.00  0.00      A    H  
ATOM   2368  HE2 TYR A 149     -10.512 -65.130 -11.555  0.00  0.00      A    H  
ATOM   2369  HH  TYR A 149      -9.551 -66.115 -14.840  0.00  0.00      A    H  
ATOM   2370  N   GLN A 150      -3.844 -67.532  -7.656  0.00  0.00      A    N  
ATOM   2371  CA  GLN A 150      -3.159 -67.562  -6.358  0.00  0.00      A    C  
ATOM   2372  C   GLN A 150      -1.843 -66.818  -6.427  0.00  0.00      A    C  
ATOM   2373  O   GLN A 150      -1.409 -66.501  -7.522  0.00  0.00      A    O  
ATOM   2374  CB  GLN A 150      -2.904 -69.031  -5.926  0.00  0.00      A    C  
ATOM   2375  CG  GLN A 150      -4.212 -69.858  -5.812  0.00  0.00      A    C  
ATOM   2376  CD  GLN A 150      -3.928 -71.296  -5.434  0.00  0.00      A    C  
ATOM   2377  NE2 GLN A 150      -4.911 -72.210  -5.577  0.00  0.00      A    N  
ATOM   2378  OE1 GLN A 150      -2.827 -71.603  -5.005  0.00  0.00      A    O  
ATOM   2379  H   GLN A 150      -3.356 -67.927  -8.437  0.00  0.00      A    H  
ATOM   2380  HA  GLN A 150      -3.753 -67.080  -5.567  0.00  0.00      A    H  
ATOM   2381  HB2 GLN A 150      -2.260 -69.515  -6.673  0.00  0.00      A    H  
ATOM   2382  HB3 GLN A 150      -2.380 -69.054  -4.957  0.00  0.00      A    H  
ATOM   2383  HG2 GLN A 150      -4.857 -69.417  -5.037  0.00  0.00      A    H  
ATOM   2384  HG3 GLN A 150      -4.748 -69.830  -6.774  0.00  0.00      A    H  
ATOM   2385 HE21 GLN A 150      -5.807 -71.953  -5.938  0.00  0.00      A    H  
ATOM   2386 HE22 GLN A 150      -4.747 -73.165  -5.326  0.00  0.00      A    H  
ATOM   2387  N   TRP A 151      -1.201 -66.536  -5.266  0.00  0.00      A    N  
ATOM   2388  CA  TRP A 151       0.070 -65.810  -5.257  0.00  0.00      A    C  
ATOM   2389  C   TRP A 151       1.250 -66.754  -5.209  0.00  0.00      A    C  
ATOM   2390  O   TRP A 151       1.074 -67.892  -4.804  0.00  0.00      A    O  
ATOM   2391  CB  TRP A 151       0.194 -64.953  -3.969  0.00  0.00      A    C  
ATOM   2392  CG  TRP A 151      -0.893 -63.922  -3.912  0.00  0.00      A    C  
ATOM   2393  CD1 TRP A 151      -2.081 -64.036  -3.297  0.00  0.00      A    C  
ATOM   2394  CD2 TRP A 151      -0.840 -62.549  -4.532  0.00  0.00      A    C  
ATOM   2395  CE2 TRP A 151      -2.073 -62.027  -4.196  0.00  0.00      A    C  
ATOM   2396  CE3 TRP A 151       0.097 -61.825  -5.266  0.00  0.00      A    C  
ATOM   2397  NE1 TRP A 151      -2.750 -62.927  -3.459  0.00  0.00      A    N  
ATOM   2398  CZ2 TRP A 151      -2.466 -60.752  -4.601  0.00  0.00      A    C  
ATOM   2399  CZ3 TRP A 151      -0.250 -60.510  -5.607  0.00  0.00      A    C  
ATOM   2400  CH2 TRP A 151      -1.520 -59.993  -5.299  0.00  0.00      A    C  
ATOM   2401  H   TRP A 151      -1.577 -66.835  -4.387  0.00  0.00      A    H  
ATOM   2402  HA  TRP A 151       0.137 -65.135  -6.125  0.00  0.00      A    H  
ATOM   2403  HB2 TRP A 151       0.121 -65.604  -3.083  0.00  0.00      A    H  
ATOM   2404  HB3 TRP A 151       1.163 -64.434  -3.920  0.00  0.00      A    H  
ATOM   2405  HD1 TRP A 151      -2.431 -64.907  -2.744  0.00  0.00      A    H  
ATOM   2406  HE1 TRP A 151      -3.673 -62.756  -3.052  0.00  0.00      A    H  
ATOM   2407  HE3 TRP A 151       1.041 -62.264  -5.563  0.00  0.00      A    H  
ATOM   2408  HZ2 TRP A 151      -3.458 -60.371  -4.391  0.00  0.00      A    H  
ATOM   2409  HZ3 TRP A 151       0.474 -59.891  -6.125  0.00  0.00      A    H  
ATOM   2410  HH2 TRP A 151      -1.787 -58.989  -5.608  0.00  0.00      A    H  
ATOM   2411  N   LYS A 152       2.463 -66.269  -5.570  0.00  0.00      A    N  
ATOM   2412  CA  LYS A 152       3.687 -67.014  -5.278  0.00  0.00      A    C  
ATOM   2413  C   LYS A 152       4.821 -66.040  -5.046  0.00  0.00      A    C  
ATOM   2414  O   LYS A 152       4.715 -64.916  -5.511  0.00  0.00      A    O  
ATOM   2415  CB  LYS A 152       4.091 -68.021  -6.391  0.00  0.00      A    C  
ATOM   2416  CG  LYS A 152       4.566 -67.326  -7.698  0.00  0.00      A    C  
ATOM   2417  CD  LYS A 152       5.160 -68.355  -8.701  0.00  0.00      A    C  
ATOM   2418  CE  LYS A 152       5.572 -67.680 -10.038  0.00  0.00      A    C  
ATOM   2419  NZ  LYS A 152       6.178 -68.648 -10.981  0.00  0.00      A    N1+
ATOM   2420  H   LYS A 152       2.552 -65.361  -5.984  0.00  0.00      A    H  
ATOM   2421  HA  LYS A 152       3.540 -67.570  -4.335  0.00  0.00      A    H  
ATOM   2422  HB2 LYS A 152       4.914 -68.646  -6.010  0.00  0.00      A    H  
ATOM   2423  HB3 LYS A 152       3.235 -68.680  -6.607  0.00  0.00      A    H  
ATOM   2424  HG2 LYS A 152       3.717 -66.783  -8.143  0.00  0.00      A    H  
ATOM   2425  HG3 LYS A 152       5.359 -66.594  -7.480  0.00  0.00      A    H  
ATOM   2426  HD2 LYS A 152       6.053 -68.819  -8.251  0.00  0.00      A    H  
ATOM   2427  HD3 LYS A 152       4.436 -69.157  -8.908  0.00  0.00      A    H  
ATOM   2428  HE2 LYS A 152       4.686 -67.223 -10.508  0.00  0.00      A    H  
ATOM   2429  HE3 LYS A 152       6.296 -66.877  -9.824  0.00  0.00      A    H  
ATOM   2430  HZ1 LYS A 152       5.491 -69.442 -11.239  0.00  0.00      A    H  
ATOM   2431  HZ2 LYS A 152       6.469 -68.165 -11.905  0.00  0.00      A    H  
ATOM   2432  HZ3 LYS A 152       7.069 -69.103 -10.569  0.00  0.00      A    H  
ATOM   2433  N   ALA A 153       5.907 -66.448  -4.350  0.00  0.00      A    N  
ATOM   2434  CA  ALA A 153       7.053 -65.557  -4.182  0.00  0.00      A    C  
ATOM   2435  C   ALA A 153       7.954 -65.745  -5.383  0.00  0.00      A    C  
ATOM   2436  O   ALA A 153       8.474 -66.839  -5.539  0.00  0.00      A    O  
ATOM   2437  CB  ALA A 153       7.827 -65.882  -2.878  0.00  0.00      A    C  
ATOM   2438  H   ALA A 153       5.973 -67.382  -3.994  0.00  0.00      A    H  
ATOM   2439  HA  ALA A 153       6.717 -64.509  -4.092  0.00  0.00      A    H  
ATOM   2440  HB1 ALA A 153       8.689 -65.205  -2.769  0.00  0.00      A    H  
ATOM   2441  HB2 ALA A 153       7.164 -65.756  -2.008  0.00  0.00      A    H  
ATOM   2442  HB3 ALA A 153       8.194 -66.920  -2.891  0.00  0.00      A    H  
ATOM   2443  N   TYR A 154       8.152 -64.719  -6.243  0.00  0.00      A    N  
ATOM   2444  CA  TYR A 154       9.039 -64.887  -7.396  0.00  0.00      A    C  
ATOM   2445  C   TYR A 154      10.486 -64.828  -6.952  0.00  0.00      A    C  
ATOM   2446  O   TYR A 154      11.262 -65.677  -7.362  0.00  0.00      A    O  
ATOM   2447  CB  TYR A 154       8.764 -63.799  -8.468  0.00  0.00      A    C  
ATOM   2448  CG  TYR A 154       9.612 -64.043  -9.725  0.00  0.00      A    C  
ATOM   2449  CD1 TYR A 154       9.262 -65.049 -10.632  0.00  0.00      A    C  
ATOM   2450  CD2 TYR A 154      10.742 -63.261  -9.980  0.00  0.00      A    C  
ATOM   2451  CE1 TYR A 154      10.011 -65.250 -11.796  0.00  0.00      A    C  
ATOM   2452  CE2 TYR A 154      11.496 -63.464 -11.139  0.00  0.00      A    C  
ATOM   2453  CZ  TYR A 154      11.127 -64.446 -12.063  0.00  0.00      A    C  
ATOM   2454  OH  TYR A 154      11.877 -64.606 -13.232  0.00  0.00      A    O  
ATOM   2455  H   TYR A 154       7.718 -63.827  -6.098  0.00  0.00      A    H  
ATOM   2456  HA  TYR A 154       8.834 -65.867  -7.861  0.00  0.00      A    H  
ATOM   2457  HB2 TYR A 154       8.958 -62.797  -8.054  0.00  0.00      A    H  
ATOM   2458  HB3 TYR A 154       7.703 -63.836  -8.757  0.00  0.00      A    H  
ATOM   2459  HD1 TYR A 154       8.403 -65.681 -10.437  0.00  0.00      A    H  
ATOM   2460  HD2 TYR A 154      11.043 -62.494  -9.276  0.00  0.00      A    H  
ATOM   2461  HE1 TYR A 154       9.717 -66.033 -12.488  0.00  0.00      A    H  
ATOM   2462  HE2 TYR A 154      12.376 -62.856 -11.320  0.00  0.00      A    H  
ATOM   2463  HH  TYR A 154      11.489 -65.198 -13.867  0.00  0.00      A    H  
ATOM   2464  N   ASN A 155      10.855 -63.832  -6.112  0.00  0.00      A    N  
ATOM   2465  CA  ASN A 155      12.233 -63.703  -5.626  0.00  0.00      A    C  
ATOM   2466  C   ASN A 155      12.217 -63.048  -4.258  0.00  0.00      A    C  
ATOM   2467  O   ASN A 155      11.219 -62.400  -3.984  0.00  0.00      A    O  
ATOM   2468  CB  ASN A 155      13.059 -62.829  -6.611  0.00  0.00      A    C  
ATOM   2469  CG  ASN A 155      13.751 -63.661  -7.666  0.00  0.00      A    C  
ATOM   2470  ND2 ASN A 155      15.036 -64.035  -7.481  0.00  0.00      A    N  
ATOM   2471  OD1 ASN A 155      13.130 -63.984  -8.666  0.00  0.00      A    O  
ATOM   2472  H   ASN A 155      10.191 -63.143  -5.821  0.00  0.00      A    H  
ATOM   2473  HA  ASN A 155      12.672 -64.706  -5.543  0.00  0.00      A    H  
ATOM   2474  HB2 ASN A 155      12.383 -62.112  -7.098  0.00  0.00      A    H  
ATOM   2475  HB3 ASN A 155      13.814 -62.239  -6.071  0.00  0.00      A    H  
ATOM   2476 HD21 ASN A 155      15.548 -63.774  -6.662  0.00  0.00      A    H  
ATOM   2477 HD22 ASN A 155      15.498 -64.584  -8.179  0.00  0.00      A    H  
ATOM   2478  N   PRO A 156      13.240 -63.145  -3.366  0.00  0.00      A    N  
ATOM   2479  CA  PRO A 156      13.161 -62.415  -2.109  0.00  0.00      A    C  
ATOM   2480  C   PRO A 156      13.012 -60.932  -2.334  0.00  0.00      A    C  
ATOM   2481  O   PRO A 156      13.532 -60.458  -3.330  0.00  0.00      A    O  
ATOM   2482  CB  PRO A 156      14.548 -62.724  -1.493  0.00  0.00      A    C  
ATOM   2483  CG  PRO A 156      14.928 -64.079  -2.129  0.00  0.00      A    C  
ATOM   2484  CD  PRO A 156      14.443 -63.938  -3.593  0.00  0.00      A    C  
ATOM   2485  HA  PRO A 156      12.350 -62.843  -1.496  0.00  0.00      A    H  
ATOM   2486  HB2 PRO A 156      15.290 -61.975  -1.819  0.00  0.00      A    H  
ATOM   2487  HB3 PRO A 156      14.532 -62.752  -0.392  0.00  0.00      A    H  
ATOM   2488  HG2 PRO A 156      16.004 -64.311  -2.051  0.00  0.00      A    H  
ATOM   2489  HG3 PRO A 156      14.355 -64.877  -1.626  0.00  0.00      A    H  
ATOM   2490  HD2 PRO A 156      15.165 -63.361  -4.190  0.00  0.00      A    H  
ATOM   2491  HD3 PRO A 156      14.297 -64.938  -4.025  0.00  0.00      A    H  
ATOM   2492  N   GLY A 157      12.325 -60.186  -1.440  0.00  0.00      A    N  
ATOM   2493  CA  GLY A 157      12.238 -58.735  -1.604  0.00  0.00      A    C  
ATOM   2494  C   GLY A 157      11.545 -58.264  -2.864  0.00  0.00      A    C  
ATOM   2495  O   GLY A 157      11.626 -57.074  -3.120  0.00  0.00      A    O  
ATOM   2496  H   GLY A 157      11.897 -60.606  -0.636  0.00  0.00      A    H  
ATOM   2497  HA2 GLY A 157      13.257 -58.321  -1.574  0.00  0.00      A    H  
ATOM   2498  HA3 GLY A 157      11.685 -58.296  -0.758  0.00  0.00      A    H  
ATOM   2499  N   TRP A 158      10.854 -59.132  -3.641  0.00  0.00      A    N  
ATOM   2500  CA  TRP A 158      10.058 -58.663  -4.781  0.00  0.00      A    C  
ATOM   2501  C   TRP A 158       8.617 -58.619  -4.343  0.00  0.00      A    C  
ATOM   2502  O   TRP A 158       8.319 -59.309  -3.381  0.00  0.00      A    O  
ATOM   2503  CB  TRP A 158      10.073 -59.674  -5.963  0.00  0.00      A    C  
ATOM   2504  CG  TRP A 158      11.290 -59.580  -6.835  0.00  0.00      A    C  
ATOM   2505  CD1 TRP A 158      12.563 -59.379  -6.461  0.00  0.00      A    C  
ATOM   2506  CD2 TRP A 158      11.280 -59.716  -8.336  0.00  0.00      A    C  
ATOM   2507  CE2 TRP A 158      12.622 -59.614  -8.649  0.00  0.00      A    C  
ATOM   2508  CE3 TRP A 158      10.296 -59.896  -9.309  0.00  0.00      A    C  
ATOM   2509  NE1 TRP A 158      13.330 -59.409  -7.520  0.00  0.00      A    N  
ATOM   2510  CZ2 TRP A 158      13.062 -59.722  -9.968  0.00  0.00      A    C  
ATOM   2511  CZ3 TRP A 158      10.722 -59.923 -10.643  0.00  0.00      A    C  
ATOM   2512  CH2 TRP A 158      12.083 -59.810 -10.964  0.00  0.00      A    C  
ATOM   2513  H   TRP A 158      10.785 -60.100  -3.401  0.00  0.00      A    H  
ATOM   2514  HA  TRP A 158      10.394 -57.677  -5.136  0.00  0.00      A    H  
ATOM   2515  HB2 TRP A 158       9.979 -60.704  -5.594  0.00  0.00      A    H  
ATOM   2516  HB3 TRP A 158       9.215 -59.507  -6.627  0.00  0.00      A    H  
ATOM   2517  HD1 TRP A 158      12.905 -59.226  -5.440  0.00  0.00      A    H  
ATOM   2518  HE1 TRP A 158      14.351 -59.297  -7.485  0.00  0.00      A    H  
ATOM   2519  HE3 TRP A 158       9.251 -60.013  -9.046  0.00  0.00      A    H  
ATOM   2520  HZ2 TRP A 158      14.113 -59.738 -10.222  0.00  0.00      A    H  
ATOM   2521  HZ3 TRP A 158       9.990 -60.033 -11.438  0.00  0.00      A    H  
ATOM   2522  HH2 TRP A 158      12.392 -59.786 -12.002  0.00  0.00      A    H  
ATOM   2523  N   PRO A 159       7.675 -57.903  -5.009  0.00  0.00      A    N  
ATOM   2524  CA  PRO A 159       6.274 -58.136  -4.697  0.00  0.00      A    C  
ATOM   2525  C   PRO A 159       5.935 -59.541  -5.139  0.00  0.00      A    C  
ATOM   2526  O   PRO A 159       6.716 -60.132  -5.868  0.00  0.00      A    O  
ATOM   2527  CB  PRO A 159       5.595 -57.066  -5.584  0.00  0.00      A    C  
ATOM   2528  CG  PRO A 159       6.585 -56.903  -6.759  0.00  0.00      A    C  
ATOM   2529  CD  PRO A 159       7.977 -56.964  -6.086  0.00  0.00      A    C  
ATOM   2530  HA  PRO A 159       6.053 -57.992  -3.627  0.00  0.00      A    H  
ATOM   2531  HB2 PRO A 159       4.587 -57.360  -5.912  0.00  0.00      A    H  
ATOM   2532  HB3 PRO A 159       5.534 -56.106  -5.046  0.00  0.00      A    H  
ATOM   2533  HG2 PRO A 159       6.469 -57.771  -7.430  0.00  0.00      A    H  
ATOM   2534  HG3 PRO A 159       6.425 -55.977  -7.333  0.00  0.00      A    H  
ATOM   2535  HD2 PRO A 159       8.744 -57.263  -6.816  0.00  0.00      A    H  
ATOM   2536  HD3 PRO A 159       8.248 -55.989  -5.658  0.00  0.00      A    H  
ATOM   2537  N   HIS A 160       4.782 -60.102  -4.711  0.00  0.00      A    N  
ATOM   2538  CA  HIS A 160       4.440 -61.468  -5.113  0.00  0.00      A    C  
ATOM   2539  C   HIS A 160       3.753 -61.397  -6.459  0.00  0.00      A    C  
ATOM   2540  O   HIS A 160       3.384 -60.305  -6.861  0.00  0.00      A    O  
ATOM   2541  CB  HIS A 160       3.543 -62.174  -4.062  0.00  0.00      A    C  
ATOM   2542  CG  HIS A 160       4.271 -62.520  -2.787  0.00  0.00      A    C  
ATOM   2543  CD2 HIS A 160       4.441 -63.766  -2.298  0.00  0.00      A    C  
ATOM   2544  ND1 HIS A 160       4.828 -61.644  -1.981  0.00  0.00      A    N  
ATOM   2545  CE1 HIS A 160       5.370 -62.259  -0.977  0.00  0.00      A    C  
ATOM   2546  NE2 HIS A 160       5.184 -63.493  -1.098  0.00  0.00      A    N  
ATOM   2547  H   HIS A 160       4.126 -59.572  -4.170  0.00  0.00      A    H  
ATOM   2548  HA  HIS A 160       5.350 -62.082  -5.220  0.00  0.00      A    H  
ATOM   2549  HB2 HIS A 160       2.696 -61.525  -3.818  0.00  0.00      A    H  
ATOM   2550  HB3 HIS A 160       3.144 -63.104  -4.488  0.00  0.00      A    H  
ATOM   2551  HD1 HIS A 160       4.833 -60.624  -2.116  0.00  0.00      A    H  
ATOM   2552  HD2 HIS A 160       4.110 -64.726  -2.691  0.00  0.00      A    H  
ATOM   2553  HE1 HIS A 160       5.904 -61.796  -0.149  0.00  0.00      A    H  
ATOM   2554  N   CYS A 161       3.583 -62.541  -7.168  0.00  0.00      A    N  
ATOM   2555  CA  CYS A 161       2.991 -62.519  -8.507  0.00  0.00      A    C  
ATOM   2556  C   CYS A 161       2.056 -63.691  -8.706  0.00  0.00      A    C  
ATOM   2557  O   CYS A 161       1.959 -64.520  -7.815  0.00  0.00      A    O  
ATOM   2558  CB  CYS A 161       4.148 -62.567  -9.539  0.00  0.00      A    C  
ATOM   2559  SG  CYS A 161       4.910 -64.222  -9.505  0.00  0.00      A    S  
ATOM   2560 LPG1 CYS A 161       5.212 -64.353  -8.911  0.00  0.00      A   LP  
ATOM   2561 LPG2 CYS A 161       4.462 -64.713  -9.644  0.00  0.00      A   LP  
ATOM   2562  H   CYS A 161       3.915 -63.420  -6.821  0.00  0.00      A    H  
ATOM   2563  HA  CYS A 161       2.396 -61.604  -8.667  0.00  0.00      A    H  
ATOM   2564  HB2 CYS A 161       3.779 -62.378 -10.556  0.00  0.00      A    H  
ATOM   2565  HB3 CYS A 161       4.903 -61.802  -9.294  0.00  0.00      A    H  
ATOM   2566  HG  CYS A 161       5.576 -64.093 -10.250  0.00  0.00      A    H  
ATOM   2567  N   LEU A 162       1.364 -63.775  -9.867  0.00  0.00      A    N  
ATOM   2568  CA  LEU A 162       0.431 -64.878 -10.101  0.00  0.00      A    C  
ATOM   2569  C   LEU A 162       1.139 -66.203  -9.977  0.00  0.00      A    C  
ATOM   2570  O   LEU A 162       2.291 -66.275 -10.373  0.00  0.00      A    O  
ATOM   2571  CB  LEU A 162      -0.232 -64.762 -11.507  0.00  0.00      A    C  
ATOM   2572  CG  LEU A 162      -1.269 -65.876 -11.842  0.00  0.00      A    C  
ATOM   2573  CD1 LEU A 162      -2.572 -65.747 -11.003  0.00  0.00      A    C  
ATOM   2574  CD2 LEU A 162      -1.637 -65.844 -13.353  0.00  0.00      A    C  
ATOM   2575  H   LEU A 162       1.464 -63.074 -10.574  0.00  0.00      A    H  
ATOM   2576  HA  LEU A 162      -0.331 -64.824  -9.316  0.00  0.00      A    H  
ATOM   2577  HB2 LEU A 162      -0.726 -63.782 -11.596  0.00  0.00      A    H  
ATOM   2578  HB3 LEU A 162       0.585 -64.799 -12.246  0.00  0.00      A    H  
ATOM   2579  HG  LEU A 162      -0.806 -66.853 -11.645  0.00  0.00      A    H  
ATOM   2580 HD11 LEU A 162      -3.062 -64.787 -11.218  0.00  0.00      A    H  
ATOM   2581 HD12 LEU A 162      -3.267 -66.558 -11.269  0.00  0.00      A    H  
ATOM   2582 HD13 LEU A 162      -2.389 -65.805  -9.923  0.00  0.00      A    H  
ATOM   2583 HD21 LEU A 162      -0.742 -65.965 -13.981  0.00  0.00      A    H  
ATOM   2584 HD22 LEU A 162      -2.344 -66.650 -13.602  0.00  0.00      A    H  
ATOM   2585 HD23 LEU A 162      -2.107 -64.887 -13.606  0.00  0.00      A    H  
ATOM   2586  N   ASP A 163       0.467 -67.253  -9.443  0.00  0.00      A    N  
ATOM   2587  CA  ASP A 163       1.096 -68.563  -9.322  0.00  0.00      A    C  
ATOM   2588  C   ASP A 163       0.896 -69.353 -10.594  0.00  0.00      A    C  
ATOM   2589  O   ASP A 163       0.254 -70.391 -10.560  0.00  0.00      A    O  
ATOM   2590  CB  ASP A 163       0.522 -69.322  -8.096  0.00  0.00      A    C  
ATOM   2591  CG  ASP A 163       1.209 -70.635  -7.816  0.00  0.00      A    C  
ATOM   2592  OD1 ASP A 163       2.299 -70.897  -8.395  0.00  0.00      A    O  
ATOM   2593  OD2 ASP A 163       0.654 -71.424  -7.004  0.00  0.00      A    O1-
ATOM   2594  H   ASP A 163      -0.485 -67.170  -9.145  0.00  0.00      A    H  
ATOM   2595  HA  ASP A 163       2.174 -68.443  -9.156  0.00  0.00      A    H  
ATOM   2596  HB2 ASP A 163       0.609 -68.687  -7.204  0.00  0.00      A    H  
ATOM   2597  HB3 ASP A 163      -0.545 -69.516  -8.281  0.00  0.00      A    H  
ATOM   2598  N   GLU A 164       1.463 -68.879 -11.727  0.00  0.00      A    N  
ATOM   2599  CA  GLU A 164       1.450 -69.672 -12.954  0.00  0.00      A    C  
ATOM   2600  C   GLU A 164       2.818 -69.557 -13.583  0.00  0.00      A    C  
ATOM   2601  O   GLU A 164       3.443 -68.520 -13.424  0.00  0.00      A    O  
ATOM   2602  CB  GLU A 164       0.362 -69.215 -13.957  0.00  0.00      A    C  
ATOM   2603  CG  GLU A 164      -1.079 -69.507 -13.454  0.00  0.00      A    C  
ATOM   2604  CD  GLU A 164      -1.401 -70.973 -13.300  0.00  0.00      A    C  
ATOM   2605  OE1 GLU A 164      -0.646 -71.829 -13.833  0.00  0.00      A    O  
ATOM   2606  OE2 GLU A 164      -2.428 -71.283 -12.637  0.00  0.00      A    O1-
ATOM   2607  H   GLU A 164       1.939 -67.998 -11.745  0.00  0.00      A    H  
ATOM   2608  HA  GLU A 164       1.304 -70.735 -12.710  0.00  0.00      A    H  
ATOM   2609  HB2 GLU A 164       0.490 -68.133 -14.116  0.00  0.00      A    H  
ATOM   2610  HB3 GLU A 164       0.518 -69.722 -14.922  0.00  0.00      A    H  
ATOM   2611  HG2 GLU A 164      -1.239 -69.022 -12.482  0.00  0.00      A    H  
ATOM   2612  HG3 GLU A 164      -1.806 -69.088 -14.167  0.00  0.00      A    H  
ATOM   2613  N   LYS A 165       3.292 -70.619 -14.274  0.00  0.00      A    N  
ATOM   2614  CA  LYS A 165       4.671 -70.641 -14.759  0.00  0.00      A    C  
ATOM   2615  C   LYS A 165       4.714 -70.290 -16.228  0.00  0.00      A    C  
ATOM   2616  O   LYS A 165       5.525 -69.451 -16.590  0.00  0.00      A    O  
ATOM   2617  CB  LYS A 165       5.263 -72.044 -14.450  0.00  0.00      A    C  
ATOM   2618  CG  LYS A 165       6.802 -72.103 -14.636  0.00  0.00      A    C  
ATOM   2619  CD  LYS A 165       7.414 -73.498 -14.309  0.00  0.00      A    C  
ATOM   2620  CE  LYS A 165       7.170 -73.987 -12.847  0.00  0.00      A    C  
ATOM   2621  NZ  LYS A 165       6.038 -74.941 -12.728  0.00  0.00      A    N1+
ATOM   2622  H   LYS A 165       2.723 -71.430 -14.428  0.00  0.00      A    H  
ATOM   2623  HA  LYS A 165       5.281 -69.912 -14.199  0.00  0.00      A    H  
ATOM   2624  HB2 LYS A 165       5.026 -72.248 -13.394  0.00  0.00      A    H  
ATOM   2625  HB3 LYS A 165       4.777 -72.810 -15.076  0.00  0.00      A    H  
ATOM   2626  HG2 LYS A 165       7.038 -71.846 -15.682  0.00  0.00      A    H  
ATOM   2627  HG3 LYS A 165       7.277 -71.348 -13.987  0.00  0.00      A    H  
ATOM   2628  HD2 LYS A 165       7.037 -74.250 -15.019  0.00  0.00      A    H  
ATOM   2629  HD3 LYS A 165       8.502 -73.407 -14.473  0.00  0.00      A    H  
ATOM   2630  HE2 LYS A 165       8.071 -74.516 -12.488  0.00  0.00      A    H  
ATOM   2631  HE3 LYS A 165       7.020 -73.123 -12.178  0.00  0.00      A    H  
ATOM   2632  HZ1 LYS A 165       6.244 -75.868 -13.248  0.00  0.00      A    H  
ATOM   2633  HZ2 LYS A 165       5.852 -75.202 -11.694  0.00  0.00      A    H  
ATOM   2634  HZ3 LYS A 165       5.102 -74.579 -13.124  0.00  0.00      A    H  
ATOM   2635  N   THR A 166       3.861 -70.910 -17.079  0.00  0.00      A    N  
ATOM   2636  CA  THR A 166       3.874 -70.612 -18.510  0.00  0.00      A    C  
ATOM   2637  C   THR A 166       2.622 -69.862 -18.898  0.00  0.00      A    C  
ATOM   2638  O   THR A 166       1.644 -69.911 -18.169  0.00  0.00      A    O  
ATOM   2639  CB  THR A 166       3.935 -71.933 -19.319  0.00  0.00      A    C  
ATOM   2640  CG2 THR A 166       5.218 -72.729 -18.960  0.00  0.00      A    C  
ATOM   2641  OG1 THR A 166       2.755 -72.695 -19.007  0.00  0.00      A    O  
ATOM   2642  H   THR A 166       3.191 -71.584 -16.764  0.00  0.00      A    H  
ATOM   2643  HA  THR A 166       4.751 -70.005 -18.787  0.00  0.00      A    H  
ATOM   2644  HB  THR A 166       3.943 -71.699 -20.399  0.00  0.00      A    H  
ATOM   2645  HG1 THR A 166       2.708 -73.516 -19.485  0.00  0.00      A    H  
ATOM   2646 HG21 THR A 166       5.210 -73.009 -17.896  0.00  0.00      A    H  
ATOM   2647 HG22 THR A 166       5.275 -73.647 -19.563  0.00  0.00      A    H  
ATOM   2648 HG23 THR A 166       6.115 -72.122 -19.160  0.00  0.00      A    H  
ATOM   2649  N   VAL A 167       2.651 -69.170 -20.060  0.00  0.00      A    N  
ATOM   2650  CA  VAL A 167       1.475 -68.437 -20.523  0.00  0.00      A    C  
ATOM   2651  C   VAL A 167       0.332 -69.391 -20.805  0.00  0.00      A    C  
ATOM   2652  O   VAL A 167      -0.811 -69.031 -20.570  0.00  0.00      A    O  
ATOM   2653  CB  VAL A 167       1.817 -67.565 -21.769  0.00  0.00      A    C  
ATOM   2654  CG1 VAL A 167       2.034 -68.409 -23.058  0.00  0.00      A    C  
ATOM   2655  CG2 VAL A 167       0.723 -66.494 -22.021  0.00  0.00      A    C  
ATOM   2656  H   VAL A 167       3.481 -69.156 -20.618  0.00  0.00      A    H  
ATOM   2657  HA  VAL A 167       1.194 -67.748 -19.712  0.00  0.00      A    H  
ATOM   2658  HB  VAL A 167       2.751 -67.017 -21.550  0.00  0.00      A    H  
ATOM   2659 HG11 VAL A 167       1.103 -68.915 -23.356  0.00  0.00      A    H  
ATOM   2660 HG12 VAL A 167       2.348 -67.758 -23.889  0.00  0.00      A    H  
ATOM   2661 HG13 VAL A 167       2.815 -69.170 -22.917  0.00  0.00      A    H  
ATOM   2662 HG21 VAL A 167       0.573 -65.854 -21.138  0.00  0.00      A    H  
ATOM   2663 HG22 VAL A 167       1.051 -65.857 -22.854  0.00  0.00      A    H  
ATOM   2664 HG23 VAL A 167      -0.237 -66.964 -22.285  0.00  0.00      A    H  
ATOM   2665  N   GLU A 168       0.619 -70.612 -21.314  0.00  0.00      A    N  
ATOM   2666  CA  GLU A 168      -0.452 -71.544 -21.672  0.00  0.00      A    C  
ATOM   2667  C   GLU A 168      -1.319 -71.881 -20.479  0.00  0.00      A    C  
ATOM   2668  O   GLU A 168      -2.522 -72.013 -20.640  0.00  0.00      A    O  
ATOM   2669  CB  GLU A 168       0.146 -72.853 -22.262  0.00  0.00      A    C  
ATOM   2670  CG  GLU A 168      -0.940 -73.850 -22.750  0.00  0.00      A    C  
ATOM   2671  CD  GLU A 168      -0.353 -75.078 -23.403  0.00  0.00      A    C  
ATOM   2672  OE1 GLU A 168       0.886 -75.122 -23.636  0.00  0.00      A    O  
ATOM   2673  OE2 GLU A 168      -1.138 -76.022 -23.694  0.00  0.00      A    O1-
ATOM   2674  H   GLU A 168       1.567 -70.888 -21.479  0.00  0.00      A    H  
ATOM   2675  HA  GLU A 168      -1.066 -71.062 -22.451  0.00  0.00      A    H  
ATOM   2676  HB2 GLU A 168       0.785 -72.582 -23.120  0.00  0.00      A    H  
ATOM   2677  HB3 GLU A 168       0.775 -73.344 -21.502  0.00  0.00      A    H  
ATOM   2678  HG2 GLU A 168      -1.555 -74.178 -21.898  0.00  0.00      A    H  
ATOM   2679  HG3 GLU A 168      -1.597 -73.354 -23.483  0.00  0.00      A    H  
ATOM   2680  N   ASP A 169      -0.731 -72.026 -19.270  0.00  0.00      A    N  
ATOM   2681  CA  ASP A 169      -1.523 -72.432 -18.106  0.00  0.00      A    C  
ATOM   2682  C   ASP A 169      -2.629 -71.463 -17.729  0.00  0.00      A    C  
ATOM   2683  O   ASP A 169      -3.481 -71.841 -16.940  0.00  0.00      A    O  
ATOM   2684  CB  ASP A 169      -0.608 -72.600 -16.861  0.00  0.00      A    C  
ATOM   2685  CG  ASP A 169       0.567 -73.513 -17.102  0.00  0.00      A    C  
ATOM   2686  OD1 ASP A 169       0.455 -74.431 -17.959  0.00  0.00      A    O  
ATOM   2687  OD2 ASP A 169       1.620 -73.316 -16.433  0.00  0.00      A    O1-
ATOM   2688  H   ASP A 169       0.256 -71.885 -19.164  0.00  0.00      A    H  
ATOM   2689  HA  ASP A 169      -1.982 -73.409 -18.335  0.00  0.00      A    H  
ATOM   2690  HB2 ASP A 169      -0.233 -71.607 -16.565  0.00  0.00      A    H  
ATOM   2691  HB3 ASP A 169      -1.194 -73.020 -16.029  0.00  0.00      A    H  
ATOM   2692  N   LEU A 170      -2.642 -70.214 -18.246  0.00  0.00      A    N  
ATOM   2693  CA  LEU A 170      -3.619 -69.223 -17.784  0.00  0.00      A    C  
ATOM   2694  C   LEU A 170      -5.040 -69.576 -18.167  0.00  0.00      A    C  
ATOM   2695  O   LEU A 170      -5.242 -70.471 -18.971  0.00  0.00      A    O  
ATOM   2696  CB  LEU A 170      -3.240 -67.800 -18.297  0.00  0.00      A    C  
ATOM   2697  CG  LEU A 170      -2.208 -67.084 -17.377  0.00  0.00      A    C  
ATOM   2698  CD1 LEU A 170      -0.952 -67.952 -17.103  0.00  0.00      A    C  
ATOM   2699  CD2 LEU A 170      -1.793 -65.726 -18.006  0.00  0.00      A    C  
ATOM   2700  H   LEU A 170      -1.957 -69.937 -18.917  0.00  0.00      A    H  
ATOM   2701  HA  LEU A 170      -3.616 -69.212 -16.681  0.00  0.00      A    H  
ATOM   2702  HB2 LEU A 170      -2.864 -67.852 -19.330  0.00  0.00      A    H  
ATOM   2703  HB3 LEU A 170      -4.136 -67.169 -18.337  0.00  0.00      A    H  
ATOM   2704  HG  LEU A 170      -2.684 -66.881 -16.403  0.00  0.00      A    H  
ATOM   2705 HD11 LEU A 170      -0.432 -68.176 -18.042  0.00  0.00      A    H  
ATOM   2706 HD12 LEU A 170      -0.267 -67.410 -16.441  0.00  0.00      A    H  
ATOM   2707 HD13 LEU A 170      -1.202 -68.900 -16.609  0.00  0.00      A    H  
ATOM   2708 HD21 LEU A 170      -2.677 -65.097 -18.189  0.00  0.00      A    H  
ATOM   2709 HD22 LEU A 170      -1.115 -65.178 -17.333  0.00  0.00      A    H  
ATOM   2710 HD23 LEU A 170      -1.277 -65.898 -18.963  0.00  0.00      A    H  
ATOM   2711  N   GLU A 171      -6.035 -68.864 -17.578  0.00  0.00      A    N  
ATOM   2712  CA  GLU A 171      -7.434 -69.086 -17.936  0.00  0.00      A    C  
ATOM   2713  C   GLU A 171      -7.738 -68.264 -19.167  0.00  0.00      A    C  
ATOM   2714  O   GLU A 171      -7.001 -67.331 -19.444  0.00  0.00      A    O  
ATOM   2715  CB  GLU A 171      -8.410 -68.657 -16.803  0.00  0.00      A    C  
ATOM   2716  CG  GLU A 171      -8.100 -69.351 -15.449  0.00  0.00      A    C  
ATOM   2717  CD  GLU A 171      -8.270 -70.847 -15.528  0.00  0.00      A    C  
ATOM   2718  OE1 GLU A 171      -9.338 -71.299 -16.024  0.00  0.00      A    O  
ATOM   2719  OE2 GLU A 171      -7.343 -71.584 -15.094  0.00  0.00      A    O1-
ATOM   2720  H   GLU A 171      -5.830 -68.128 -16.931  0.00  0.00      A    H  
ATOM   2721  HA  GLU A 171      -7.601 -70.155 -18.151  0.00  0.00      A    H  
ATOM   2722  HB2 GLU A 171      -8.338 -67.569 -16.664  0.00  0.00      A    H  
ATOM   2723  HB3 GLU A 171      -9.449 -68.880 -17.096  0.00  0.00      A    H  
ATOM   2724  HG2 GLU A 171      -7.082 -69.105 -15.111  0.00  0.00      A    H  
ATOM   2725  HG3 GLU A 171      -8.799 -68.974 -14.689  0.00  0.00      A    H  
ATOM   2726  N   LEU A 172      -8.822 -68.577 -19.912  0.00  0.00      A    N  
ATOM   2727  CA  LEU A 172      -9.148 -67.785 -21.099  0.00  0.00      A    C  
ATOM   2728  C   LEU A 172      -9.461 -66.365 -20.673  0.00  0.00      A    C  
ATOM   2729  O   LEU A 172      -9.068 -65.436 -21.361  0.00  0.00      A    O  
ATOM   2730  CB  LEU A 172     -10.358 -68.354 -21.896  0.00  0.00      A    C  
ATOM   2731  CG  LEU A 172     -10.036 -69.576 -22.810  0.00  0.00      A    C  
ATOM   2732  CD1 LEU A 172      -9.386 -70.763 -22.048  0.00  0.00      A    C  
ATOM   2733  CD2 LEU A 172     -11.336 -70.043 -23.527  0.00  0.00      A    C  
ATOM   2734  H   LEU A 172      -9.430 -69.323 -19.634  0.00  0.00      A    H  
ATOM   2735  HA  LEU A 172      -8.276 -67.764 -21.771  0.00  0.00      A    H  
ATOM   2736  HB2 LEU A 172     -11.179 -68.590 -21.199  0.00  0.00      A    H  
ATOM   2737  HB3 LEU A 172     -10.707 -67.560 -22.574  0.00  0.00      A    H  
ATOM   2738  HG  LEU A 172      -9.319 -69.255 -23.587  0.00  0.00      A    H  
ATOM   2739 HD11 LEU A 172     -10.040 -71.104 -21.233  0.00  0.00      A    H  
ATOM   2740 HD12 LEU A 172      -9.218 -71.609 -22.732  0.00  0.00      A    H  
ATOM   2741 HD13 LEU A 172      -8.408 -70.476 -21.630  0.00  0.00      A    H  
ATOM   2742 HD21 LEU A 172     -11.765 -69.225 -24.127  0.00  0.00      A    H  
ATOM   2743 HD22 LEU A 172     -11.129 -70.889 -24.201  0.00  0.00      A    H  
ATOM   2744 HD23 LEU A 172     -12.089 -70.360 -22.790  0.00  0.00      A    H  
ATOM   2745  N   ASN A 173     -10.170 -66.180 -19.537  0.00  0.00      A    N  
ATOM   2746  CA  ASN A 173     -10.541 -64.833 -19.100  0.00  0.00      A    C  
ATOM   2747  C   ASN A 173      -9.361 -63.902 -18.936  0.00  0.00      A    C  
ATOM   2748  O   ASN A 173      -9.572 -62.708 -19.079  0.00  0.00      A    O  
ATOM   2749  CB  ASN A 173     -11.330 -64.876 -17.764  0.00  0.00      A    C  
ATOM   2750  CG  ASN A 173     -12.593 -65.683 -17.951  0.00  0.00      A    C  
ATOM   2751  ND2 ASN A 173     -12.695 -66.922 -17.419  0.00  0.00      A    N  
ATOM   2752  OD1 ASN A 173     -13.496 -65.182 -18.600  0.00  0.00      A    O  
ATOM   2753  H   ASN A 173     -10.473 -66.964 -18.994  0.00  0.00      A    H  
ATOM   2754  HA  ASN A 173     -11.195 -64.387 -19.867  0.00  0.00      A    H  
ATOM   2755  HB2 ASN A 173     -10.687 -65.299 -16.978  0.00  0.00      A    H  
ATOM   2756  HB3 ASN A 173     -11.611 -63.855 -17.458  0.00  0.00      A    H  
ATOM   2757 HD21 ASN A 173     -11.952 -67.330 -16.887  0.00  0.00      A    H  
ATOM   2758 HD22 ASN A 173     -13.534 -67.451 -17.559  0.00  0.00      A    H  
ATOM   2759  N   ILE A 174      -8.138 -64.403 -18.639  0.00  0.00      A    N  
ATOM   2760  CA  ILE A 174      -6.989 -63.516 -18.438  0.00  0.00      A    C  
ATOM   2761  C   ILE A 174      -5.914 -63.782 -19.473  0.00  0.00      A    C  
ATOM   2762  O   ILE A 174      -4.748 -63.632 -19.146  0.00  0.00      A    O  
ATOM   2763  CB  ILE A 174      -6.490 -63.618 -16.961  0.00  0.00      A    C  
ATOM   2764  CG1 ILE A 174      -5.983 -65.054 -16.630  0.00  0.00      A    C  
ATOM   2765  CG2 ILE A 174      -7.635 -63.198 -15.993  0.00  0.00      A    C  
ATOM   2766  CD1 ILE A 174      -5.060 -65.146 -15.386  0.00  0.00      A    C  
ATOM   2767  H   ILE A 174      -7.990 -65.389 -18.548  0.00  0.00      A    H  
ATOM   2768  HA  ILE A 174      -7.253 -62.460 -18.611  0.00  0.00      A    H  
ATOM   2769  HB  ILE A 174      -5.651 -62.912 -16.833  0.00  0.00      A    H  
ATOM   2770 HG12 ILE A 174      -6.841 -65.721 -16.474  0.00  0.00      A    H  
ATOM   2771 HG13 ILE A 174      -5.412 -65.438 -17.484  0.00  0.00      A    H  
ATOM   2772 HG21 ILE A 174      -8.502 -63.866 -16.103  0.00  0.00      A    H  
ATOM   2773 HG22 ILE A 174      -7.308 -63.237 -14.946  0.00  0.00      A    H  
ATOM   2774 HG23 ILE A 174      -7.961 -62.169 -16.209  0.00  0.00      A    H  
ATOM   2775 HD11 ILE A 174      -5.567 -64.794 -14.478  0.00  0.00      A    H  
ATOM   2776 HD12 ILE A 174      -4.765 -66.193 -15.218  0.00  0.00      A    H  
ATOM   2777 HD13 ILE A 174      -4.148 -64.550 -15.541  0.00  0.00      A    H  
ATOM   2778  N   LYS A 175      -6.286 -64.159 -20.723  0.00  0.00      A    N  
ATOM   2779  CA  LYS A 175      -5.297 -64.379 -21.785  0.00  0.00      A    C  
ATOM   2780  C   LYS A 175      -5.421 -63.294 -22.833  0.00  0.00      A    C  
ATOM   2781  O   LYS A 175      -6.448 -62.638 -22.888  0.00  0.00      A    O  
ATOM   2782  CB  LYS A 175      -5.490 -65.753 -22.497  0.00  0.00      A    C  
ATOM   2783  CG  LYS A 175      -4.670 -66.900 -21.846  0.00  0.00      A    C  
ATOM   2784  CD  LYS A 175      -4.936 -68.254 -22.562  0.00  0.00      A    C  
ATOM   2785  CE  LYS A 175      -3.983 -69.375 -22.067  0.00  0.00      A    C  
ATOM   2786  NZ  LYS A 175      -4.296 -70.672 -22.711  0.00  0.00      A    N1+
ATOM   2787  H   LYS A 175      -7.253 -64.249 -20.970  0.00  0.00      A    H  
ATOM   2788  HA  LYS A 175      -4.273 -64.335 -21.390  0.00  0.00      A    H  
ATOM   2789  HB2 LYS A 175      -6.561 -66.009 -22.518  0.00  0.00      A    H  
ATOM   2790  HB3 LYS A 175      -5.151 -65.690 -23.544  0.00  0.00      A    H  
ATOM   2791  HG2 LYS A 175      -3.596 -66.662 -21.920  0.00  0.00      A    H  
ATOM   2792  HG3 LYS A 175      -4.927 -66.980 -20.781  0.00  0.00      A    H  
ATOM   2793  HD2 LYS A 175      -5.979 -68.559 -22.384  0.00  0.00      A    H  
ATOM   2794  HD3 LYS A 175      -4.794 -68.136 -23.649  0.00  0.00      A    H  
ATOM   2795  HE2 LYS A 175      -2.941 -69.094 -22.295  0.00  0.00      A    H  
ATOM   2796  HE3 LYS A 175      -4.075 -69.473 -20.975  0.00  0.00      A    H  
ATOM   2797  HZ1 LYS A 175      -4.178 -70.625 -23.785  0.00  0.00      A    H  
ATOM   2798  HZ2 LYS A 175      -3.649 -71.462 -22.354  0.00  0.00      A    H  
ATOM   2799  HZ3 LYS A 175      -5.311 -70.987 -22.508  0.00  0.00      A    H  
ATOM   2800  N   TYR A 176      -4.385 -63.131 -23.692  0.00  0.00      A    N  
ATOM   2801  CA  TYR A 176      -4.517 -62.275 -24.869  0.00  0.00      A    C  
ATOM   2802  C   TYR A 176      -5.610 -62.863 -25.732  0.00  0.00      A    C  
ATOM   2803  O   TYR A 176      -5.787 -64.071 -25.709  0.00  0.00      A    O  
ATOM   2804  CB  TYR A 176      -3.234 -62.249 -25.759  0.00  0.00      A    C  
ATOM   2805  CG  TYR A 176      -2.089 -61.268 -25.436  0.00  0.00      A    C  
ATOM   2806  CD1 TYR A 176      -2.189 -60.203 -24.533  0.00  0.00      A    C  
ATOM   2807  CD2 TYR A 176      -0.877 -61.437 -26.116  0.00  0.00      A    C  
ATOM   2808  CE1 TYR A 176      -1.218 -59.196 -24.516  0.00  0.00      A    C  
ATOM   2809  CE2 TYR A 176       0.102 -60.441 -26.101  0.00  0.00      A    C  
ATOM   2810  CZ  TYR A 176      -0.088 -59.287 -25.337  0.00  0.00      A    C  
ATOM   2811  OH  TYR A 176       0.852 -58.253 -25.407  0.00  0.00      A    O  
ATOM   2812  H   TYR A 176      -3.553 -63.674 -23.596  0.00  0.00      A    H  
ATOM   2813  HA  TYR A 176      -4.827 -61.264 -24.582  0.00  0.00      A    H  
ATOM   2814  HB2 TYR A 176      -3.517 -61.955 -26.780  0.00  0.00      A    H  
ATOM   2815  HB3 TYR A 176      -2.833 -63.273 -25.811  0.00  0.00      A    H  
ATOM   2816  HD1 TYR A 176      -3.017 -60.143 -23.843  0.00  0.00      A    H  
ATOM   2817  HD2 TYR A 176      -0.692 -62.350 -26.668  0.00  0.00      A    H  
ATOM   2818  HE1 TYR A 176      -1.344 -58.340 -23.862  0.00  0.00      A    H  
ATOM   2819  HE2 TYR A 176       1.010 -60.560 -26.684  0.00  0.00      A    H  
ATOM   2820  HH  TYR A 176       0.592 -57.458 -24.955  0.00  0.00      A    H  
ATOM   2821  N   SER A 177      -6.331 -62.033 -26.523  0.00  0.00      A    N  
ATOM   2822  CA  SER A 177      -7.238 -62.600 -27.516  0.00  0.00      A    C  
ATOM   2823  C   SER A 177      -6.374 -63.228 -28.583  0.00  0.00      A    C  
ATOM   2824  O   SER A 177      -5.214 -62.860 -28.677  0.00  0.00      A    O  
ATOM   2825  CB  SER A 177      -8.148 -61.511 -28.139  0.00  0.00      A    C  
ATOM   2826  OG  SER A 177      -7.319 -60.474 -28.688  0.00  0.00      A    O  
ATOM   2827  H   SER A 177      -6.190 -61.041 -26.520  0.00  0.00      A    H  
ATOM   2828  HA  SER A 177      -7.874 -63.370 -27.047  0.00  0.00      A    H  
ATOM   2829  HB2 SER A 177      -8.783 -61.951 -28.925  0.00  0.00      A    H  
ATOM   2830  HB3 SER A 177      -8.796 -61.094 -27.349  0.00  0.00      A    H  
ATOM   2831  HG  SER A 177      -7.828 -59.759 -29.059  0.00  0.00      A    H  
ATOM   2832  N   THR A 178      -6.893 -64.175 -29.398  0.00  0.00      A    N  
ATOM   2833  CA  THR A 178      -6.032 -64.779 -30.413  0.00  0.00      A    C  
ATOM   2834  C   THR A 178      -5.601 -63.691 -31.368  0.00  0.00      A    C  
ATOM   2835  O   THR A 178      -4.457 -63.701 -31.790  0.00  0.00      A    O  
ATOM   2836  CB  THR A 178      -6.669 -65.925 -31.245  0.00  0.00      A    C  
ATOM   2837  CG2 THR A 178      -7.194 -67.088 -30.359  0.00  0.00      A    C  
ATOM   2838  OG1 THR A 178      -7.721 -65.383 -32.062  0.00  0.00      A    O  
ATOM   2839  H   THR A 178      -7.855 -64.445 -29.335  0.00  0.00      A    H  
ATOM   2840  HA  THR A 178      -5.144 -65.189 -29.901  0.00  0.00      A    H  
ATOM   2841  HB  THR A 178      -5.877 -66.321 -31.907  0.00  0.00      A    H  
ATOM   2842  HG1 THR A 178      -8.066 -66.026 -32.672  0.00  0.00      A    H  
ATOM   2843 HG21 THR A 178      -8.056 -66.770 -29.754  0.00  0.00      A    H  
ATOM   2844 HG22 THR A 178      -7.517 -67.927 -30.994  0.00  0.00      A    H  
ATOM   2845 HG23 THR A 178      -6.401 -67.446 -29.685  0.00  0.00      A    H  
ATOM   2846  N   ALA A 179      -6.500 -62.743 -31.719  0.00  0.00      A    N  
ATOM   2847  CA  ALA A 179      -6.107 -61.657 -32.614  0.00  0.00      A    C  
ATOM   2848  C   ALA A 179      -4.925 -60.900 -32.052  0.00  0.00      A    C  
ATOM   2849  O   ALA A 179      -3.974 -60.652 -32.777  0.00  0.00      A    O  
ATOM   2850  CB  ALA A 179      -7.272 -60.652 -32.823  0.00  0.00      A    C  
ATOM   2851  H   ALA A 179      -7.443 -62.774 -31.383  0.00  0.00      A    H  
ATOM   2852  HA  ALA A 179      -5.840 -62.092 -33.593  0.00  0.00      A    H  
ATOM   2853  HB1 ALA A 179      -6.959 -59.838 -33.496  0.00  0.00      A    H  
ATOM   2854  HB2 ALA A 179      -8.139 -61.162 -33.268  0.00  0.00      A    H  
ATOM   2855  HB3 ALA A 179      -7.580 -60.213 -31.861  0.00  0.00      A    H  
ATOM   2856  N   LYS A 180      -4.975 -60.514 -30.757  0.00  0.00      A    N  
ATOM   2857  CA  LYS A 180      -3.897 -59.706 -30.186  0.00  0.00      A    C  
ATOM   2858  C   LYS A 180      -2.622 -60.515 -30.142  0.00  0.00      A    C  
ATOM   2859  O   LYS A 180      -1.571 -59.990 -30.475  0.00  0.00      A    O  
ATOM   2860  CB  LYS A 180      -4.297 -59.216 -28.767  0.00  0.00      A    C  
ATOM   2861  CG  LYS A 180      -3.297 -58.203 -28.147  0.00  0.00      A    C  
ATOM   2862  CD  LYS A 180      -3.818 -57.729 -26.761  0.00  0.00      A    C  
ATOM   2863  CE  LYS A 180      -2.991 -56.561 -26.159  0.00  0.00      A    C  
ATOM   2864  NZ  LYS A 180      -3.199 -55.272 -26.860  0.00  0.00      A    N1+
ATOM   2865  H   LYS A 180      -5.750 -60.773 -30.177  0.00  0.00      A    H  
ATOM   2866  HA  LYS A 180      -3.753 -58.826 -30.833  0.00  0.00      A    H  
ATOM   2867  HB2 LYS A 180      -5.278 -58.719 -28.849  0.00  0.00      A    H  
ATOM   2868  HB3 LYS A 180      -4.406 -60.082 -28.097  0.00  0.00      A    H  
ATOM   2869  HG2 LYS A 180      -2.302 -58.664 -28.031  0.00  0.00      A    H  
ATOM   2870  HG3 LYS A 180      -3.203 -57.347 -28.829  0.00  0.00      A    H  
ATOM   2871  HD2 LYS A 180      -4.866 -57.399 -26.844  0.00  0.00      A    H  
ATOM   2872  HD3 LYS A 180      -3.795 -58.588 -26.070  0.00  0.00      A    H  
ATOM   2873  HE2 LYS A 180      -3.326 -56.433 -25.118  0.00  0.00      A    H  
ATOM   2874  HE3 LYS A 180      -1.920 -56.822 -26.137  0.00  0.00      A    H  
ATOM   2875  HZ1 LYS A 180      -4.246 -55.016 -26.958  0.00  0.00      A    H  
ATOM   2876  HZ2 LYS A 180      -2.741 -54.460 -26.315  0.00  0.00      A    H  
ATOM   2877  HZ3 LYS A 180      -2.758 -55.243 -27.844  0.00  0.00      A    H  
ATOM   2878  N   ASN A 181      -2.701 -61.802 -29.736  0.00  0.00      A    N  
ATOM   2879  CA  ASN A 181      -1.499 -62.631 -29.692  0.00  0.00      A    C  
ATOM   2880  C   ASN A 181      -0.933 -62.798 -31.081  0.00  0.00      A    C  
ATOM   2881  O   ASN A 181       0.262 -62.630 -31.265  0.00  0.00      A    O  
ATOM   2882  CB  ASN A 181      -1.811 -64.028 -29.092  0.00  0.00      A    C  
ATOM   2883  CG  ASN A 181      -0.545 -64.826 -28.896  0.00  0.00      A    C  
ATOM   2884  ND2 ASN A 181      -0.275 -65.873 -29.707  0.00  0.00      A    N  
ATOM   2885  OD1 ASN A 181       0.208 -64.495 -27.994  0.00  0.00      A    O  
ATOM   2886  H   ASN A 181      -3.578 -62.208 -29.472  0.00  0.00      A    H  
ATOM   2887  HA  ASN A 181      -0.755 -62.124 -29.057  0.00  0.00      A    H  
ATOM   2888  HB2 ASN A 181      -2.286 -63.905 -28.109  0.00  0.00      A    H  
ATOM   2889  HB3 ASN A 181      -2.529 -64.561 -29.735  0.00  0.00      A    H  
ATOM   2890 HD21 ASN A 181      -0.895 -66.140 -30.445  0.00  0.00      A    H  
ATOM   2891 HD22 ASN A 181       0.562 -66.405 -29.566  0.00  0.00      A    H  
ATOM   2892  N   ALA A 182      -1.780 -63.132 -32.078  0.00  0.00      A    N  
ATOM   2893  CA  ALA A 182      -1.277 -63.321 -33.434  0.00  0.00      A    C  
ATOM   2894  C   ALA A 182      -0.588 -62.057 -33.883  0.00  0.00      A    C  
ATOM   2895  O   ALA A 182       0.521 -62.134 -34.384  0.00  0.00      A    O  
ATOM   2896  CB  ALA A 182      -2.416 -63.664 -34.429  0.00  0.00      A    C  
ATOM   2897  H   ALA A 182      -2.755 -63.252 -31.904  0.00  0.00      A    H  
ATOM   2898  HA  ALA A 182      -0.558 -64.158 -33.423  0.00  0.00      A    H  
ATOM   2899  HB1 ALA A 182      -2.008 -63.792 -35.444  0.00  0.00      A    H  
ATOM   2900  HB2 ALA A 182      -2.911 -64.600 -34.127  0.00  0.00      A    H  
ATOM   2901  HB3 ALA A 182      -3.170 -62.862 -34.452  0.00  0.00      A    H  
ATOM   2902  N   ASN A 183      -1.228 -60.880 -33.705  0.00  0.00      A    N  
ATOM   2903  CA  ASN A 183      -0.601 -59.641 -34.156  0.00  0.00      A    C  
ATOM   2904  C   ASN A 183       0.746 -59.481 -33.488  0.00  0.00      A    C  
ATOM   2905  O   ASN A 183       1.712 -59.161 -34.162  0.00  0.00      A    O  
ATOM   2906  CB  ASN A 183      -1.482 -58.404 -33.840  0.00  0.00      A    C  
ATOM   2907  CG  ASN A 183      -0.896 -57.185 -34.512  0.00  0.00      A    C  
ATOM   2908  ND2 ASN A 183      -1.156 -56.974 -35.822  0.00  0.00      A    N  
ATOM   2909  OD1 ASN A 183      -0.199 -56.427 -33.855  0.00  0.00      A    O  
ATOM   2910  H   ASN A 183      -2.131 -60.841 -33.274  0.00  0.00      A    H  
ATOM   2911  HA  ASN A 183      -0.472 -59.709 -35.249  0.00  0.00      A    H  
ATOM   2912  HB2 ASN A 183      -2.504 -58.564 -34.218  0.00  0.00      A    H  
ATOM   2913  HB3 ASN A 183      -1.551 -58.255 -32.751  0.00  0.00      A    H  
ATOM   2914 HD21 ASN A 183      -1.727 -57.605 -36.348  0.00  0.00      A    H  
ATOM   2915 HD22 ASN A 183      -0.776 -56.169 -36.280  0.00  0.00      A    H  
ATOM   2916  N   PHE A 184       0.821 -59.707 -32.156  0.00  0.00      A    N  
ATOM   2917  CA  PHE A 184       2.093 -59.564 -31.451  0.00  0.00      A    C  
ATOM   2918  C   PHE A 184       3.141 -60.474 -32.052  0.00  0.00      A    C  
ATOM   2919  O   PHE A 184       4.204 -59.993 -32.412  0.00  0.00      A    O  
ATOM   2920  CB  PHE A 184       1.936 -59.879 -29.937  0.00  0.00      A    C  
ATOM   2921  CG  PHE A 184       3.301 -59.895 -29.234  0.00  0.00      A    C  
ATOM   2922  CD1 PHE A 184       3.957 -58.694 -28.938  0.00  0.00      A    C  
ATOM   2923  CD2 PHE A 184       3.901 -61.109 -28.881  0.00  0.00      A    C  
ATOM   2924  CE1 PHE A 184       5.187 -58.707 -28.272  0.00  0.00      A    C  
ATOM   2925  CE2 PHE A 184       5.128 -61.124 -28.211  0.00  0.00      A    C  
ATOM   2926  CZ  PHE A 184       5.769 -59.922 -27.901  0.00  0.00      A    C  
ATOM   2927  H   PHE A 184       0.006 -59.965 -31.634  0.00  0.00      A    H  
ATOM   2928  HA  PHE A 184       2.426 -58.517 -31.552  0.00  0.00      A    H  
ATOM   2929  HB2 PHE A 184       1.293 -59.126 -29.459  0.00  0.00      A    H  
ATOM   2930  HB3 PHE A 184       1.443 -60.853 -29.802  0.00  0.00      A    H  
ATOM   2931  HD1 PHE A 184       3.514 -57.746 -29.223  0.00  0.00      A    H  
ATOM   2932  HD2 PHE A 184       3.418 -62.049 -29.123  0.00  0.00      A    H  
ATOM   2933  HE1 PHE A 184       5.690 -57.773 -28.042  0.00  0.00      A    H  
ATOM   2934  HE2 PHE A 184       5.581 -62.071 -27.932  0.00  0.00      A    H  
ATOM   2935  HZ  PHE A 184       6.718 -59.931 -27.374  0.00  0.00      A    H  
ATOM   2936  N   TYR A 185       2.866 -61.794 -32.162  0.00  0.00      A    N  
ATOM   2937  CA  TYR A 185       3.879 -62.711 -32.682  0.00  0.00      A    C  
ATOM   2938  C   TYR A 185       4.234 -62.391 -34.115  0.00  0.00      A    C  
ATOM   2939  O   TYR A 185       5.403 -62.494 -34.447  0.00  0.00      A    O  
ATOM   2940  CB  TYR A 185       3.475 -64.209 -32.565  0.00  0.00      A    C  
ATOM   2941  CG  TYR A 185       3.874 -64.735 -31.177  0.00  0.00      A    C  
ATOM   2942  CD1 TYR A 185       5.136 -65.311 -30.985  0.00  0.00      A    C  
ATOM   2943  CD2 TYR A 185       3.000 -64.638 -30.089  0.00  0.00      A    C  
ATOM   2944  CE1 TYR A 185       5.528 -65.769 -29.724  0.00  0.00      A    C  
ATOM   2945  CE2 TYR A 185       3.398 -65.077 -28.823  0.00  0.00      A    C  
ATOM   2946  CZ  TYR A 185       4.661 -65.645 -28.631  0.00  0.00      A    C  
ATOM   2947  OH  TYR A 185       5.030 -66.077 -27.353  0.00  0.00      A    O  
ATOM   2948  H   TYR A 185       1.976 -62.155 -31.883  0.00  0.00      A    H  
ATOM   2949  HA  TYR A 185       4.795 -62.561 -32.086  0.00  0.00      A    H  
ATOM   2950  HB2 TYR A 185       4.014 -64.805 -33.319  0.00  0.00      A    H  
ATOM   2951  HB3 TYR A 185       2.400 -64.348 -32.758  0.00  0.00      A    H  
ATOM   2952  HD1 TYR A 185       5.826 -65.402 -31.818  0.00  0.00      A    H  
ATOM   2953  HD2 TYR A 185       2.011 -64.216 -30.224  0.00  0.00      A    H  
ATOM   2954  HE1 TYR A 185       6.508 -66.219 -29.603  0.00  0.00      A    H  
ATOM   2955  HE2 TYR A 185       2.729 -64.979 -27.976  0.00  0.00      A    H  
ATOM   2956  HH  TYR A 185       5.900 -66.458 -27.306  0.00  0.00      A    H  
ATOM   2957  N   LEU A 186       3.277 -62.007 -34.986  0.00  0.00      A    N  
ATOM   2958  CA  LEU A 186       3.653 -61.666 -36.359  0.00  0.00      A    C  
ATOM   2959  C   LEU A 186       4.635 -60.517 -36.316  0.00  0.00      A    C  
ATOM   2960  O   LEU A 186       5.643 -60.566 -37.005  0.00  0.00      A    O  
ATOM   2961  CB  LEU A 186       2.430 -61.269 -37.235  0.00  0.00      A    C  
ATOM   2962  CG  LEU A 186       1.470 -62.455 -37.561  0.00  0.00      A    C  
ATOM   2963  CD1 LEU A 186       0.118 -61.908 -38.100  0.00  0.00      A    C  
ATOM   2964  CD2 LEU A 186       2.078 -63.446 -38.597  0.00  0.00      A    C  
ATOM   2965  H   LEU A 186       2.324 -61.926 -34.696  0.00  0.00      A    H  
ATOM   2966  HA  LEU A 186       4.168 -62.530 -36.806  0.00  0.00      A    H  
ATOM   2967  HB2 LEU A 186       1.882 -60.479 -36.696  0.00  0.00      A    H  
ATOM   2968  HB3 LEU A 186       2.785 -60.836 -38.184  0.00  0.00      A    H  
ATOM   2969  HG  LEU A 186       1.257 -63.022 -36.640  0.00  0.00      A    H  
ATOM   2970 HD11 LEU A 186       0.281 -61.329 -39.022  0.00  0.00      A    H  
ATOM   2971 HD12 LEU A 186      -0.576 -62.734 -38.322  0.00  0.00      A    H  
ATOM   2972 HD13 LEU A 186      -0.362 -61.255 -37.355  0.00  0.00      A    H  
ATOM   2973 HD21 LEU A 186       2.980 -63.942 -38.211  0.00  0.00      A    H  
ATOM   2974 HD22 LEU A 186       1.350 -64.235 -38.840  0.00  0.00      A    H  
ATOM   2975 HD23 LEU A 186       2.338 -62.918 -39.527  0.00  0.00      A    H  
ATOM   2976  N   GLN A 187       4.358 -59.474 -35.501  0.00  0.00      A    N  
ATOM   2977  CA  GLN A 187       5.294 -58.353 -35.409  0.00  0.00      A    C  
ATOM   2978  C   GLN A 187       6.643 -58.864 -34.945  0.00  0.00      A    C  
ATOM   2979  O   GLN A 187       7.650 -58.493 -35.527  0.00  0.00      A    O  
ATOM   2980  CB  GLN A 187       4.796 -57.205 -34.470  0.00  0.00      A    C  
ATOM   2981  CG  GLN A 187       4.627 -55.861 -35.229  0.00  0.00      A    C  
ATOM   2982  CD  GLN A 187       3.597 -55.905 -36.332  0.00  0.00      A    C  
ATOM   2983  NE2 GLN A 187       3.524 -54.847 -37.171  0.00  0.00      A    N  
ATOM   2984  OE1 GLN A 187       2.863 -56.875 -36.439  0.00  0.00      A    O  
ATOM   2985  H   GLN A 187       3.520 -59.472 -34.955  0.00  0.00      A    H  
ATOM   2986  HA  GLN A 187       5.419 -57.962 -36.433  0.00  0.00      A    H  
ATOM   2987  HB2 GLN A 187       3.833 -57.441 -33.990  0.00  0.00      A    H  
ATOM   2988  HB3 GLN A 187       5.518 -57.040 -33.654  0.00  0.00      A    H  
ATOM   2989  HG2 GLN A 187       4.315 -55.083 -34.518  0.00  0.00      A    H  
ATOM   2990  HG3 GLN A 187       5.599 -55.577 -35.659  0.00  0.00      A    H  
ATOM   2991 HE21 GLN A 187       4.133 -54.059 -37.067  0.00  0.00      A    H  
ATOM   2992 HE22 GLN A 187       2.853 -54.845 -37.913  0.00  0.00      A    H  
ATOM   2993  N   ALA A 188       6.681 -59.713 -33.893  0.00  0.00      A    N  
ATOM   2994  CA  ALA A 188       7.964 -60.192 -33.379  0.00  0.00      A    C  
ATOM   2995  C   ALA A 188       8.706 -61.019 -34.400  0.00  0.00      A    C  
ATOM   2996  O   ALA A 188       9.883 -60.774 -34.612  0.00  0.00      A    O  
ATOM   2997  CB  ALA A 188       7.790 -60.998 -32.066  0.00  0.00      A    C  
ATOM   2998  H   ALA A 188       5.838 -60.008 -33.441  0.00  0.00      A    H  
ATOM   2999  HA  ALA A 188       8.592 -59.324 -33.141  0.00  0.00      A    H  
ATOM   3000  HB1 ALA A 188       8.774 -61.277 -31.658  0.00  0.00      A    H  
ATOM   3001  HB2 ALA A 188       7.256 -60.392 -31.317  0.00  0.00      A    H  
ATOM   3002  HB3 ALA A 188       7.215 -61.916 -32.253  0.00  0.00      A    H  
ATOM   3003  N   GLY A 189       8.050 -62.007 -35.043  0.00  0.00      A    N  
ATOM   3004  CA  GLY A 189       8.756 -62.844 -36.008  0.00  0.00      A    C  
ATOM   3005  C   GLY A 189       9.312 -62.002 -37.129  0.00  0.00      A    C  
ATOM   3006  O   GLY A 189      10.465 -62.181 -37.490  0.00  0.00      A    O  
ATOM   3007  H   GLY A 189       7.084 -62.187 -34.864  0.00  0.00      A    H  
ATOM   3008  HA2 GLY A 189       8.076 -63.591 -36.449  0.00  0.00      A    H  
ATOM   3009  HA3 GLY A 189       9.565 -63.384 -35.491  0.00  0.00      A    H  
ATOM   3010  N   SER A 190       8.499 -61.083 -37.696  0.00  0.00      A    N  
ATOM   3011  CA  SER A 190       8.994 -60.244 -38.786  0.00  0.00      A    C  
ATOM   3012  C   SER A 190      10.173 -59.422 -38.320  0.00  0.00      A    C  
ATOM   3013  O   SER A 190      11.177 -59.359 -39.011  0.00  0.00      A    O  
ATOM   3014  CB  SER A 190       7.900 -59.272 -39.299  0.00  0.00      A    C  
ATOM   3015  OG  SER A 190       8.451 -58.461 -40.351  0.00  0.00      A    O  
ATOM   3016  H   SER A 190       7.555 -60.969 -37.381  0.00  0.00      A    H  
ATOM   3017  HA  SER A 190       9.300 -60.894 -39.624  0.00  0.00      A    H  
ATOM   3018  HB2 SER A 190       7.044 -59.855 -39.679  0.00  0.00      A    H  
ATOM   3019  HB3 SER A 190       7.550 -58.630 -38.474  0.00  0.00      A    H  
ATOM   3020  HG  SER A 190       7.822 -57.839 -40.703  0.00  0.00      A    H  
ATOM   3021  N   ALA A 191      10.055 -58.773 -37.141  0.00  0.00      A    N  
ATOM   3022  CA  ALA A 191      11.130 -57.904 -36.673  0.00  0.00      A    C  
ATOM   3023  C   ALA A 191      12.387 -58.711 -36.438  0.00  0.00      A    C  
ATOM   3024  O   ALA A 191      13.443 -58.340 -36.928  0.00  0.00      A    O  
ATOM   3025  CB  ALA A 191      10.682 -57.155 -35.391  0.00  0.00      A    C  
ATOM   3026  H   ALA A 191       9.228 -58.869 -36.583  0.00  0.00      A    H  
ATOM   3027  HA  ALA A 191      11.334 -57.156 -37.454  0.00  0.00      A    H  
ATOM   3028  HB1 ALA A 191      11.472 -56.482 -35.043  0.00  0.00      A    H  
ATOM   3029  HB2 ALA A 191       9.785 -56.553 -35.603  0.00  0.00      A    H  
ATOM   3030  HB3 ALA A 191      10.447 -57.870 -34.590  0.00  0.00      A    H  
ATOM   3031  N   PHE A 192      12.277 -59.834 -35.695  0.00  0.00      A    N  
ATOM   3032  CA  PHE A 192      13.431 -60.705 -35.489  0.00  0.00      A    C  
ATOM   3033  C   PHE A 192      14.017 -61.121 -36.816  0.00  0.00      A    C  
ATOM   3034  O   PHE A 192      15.229 -61.110 -36.941  0.00  0.00      A    O  
ATOM   3035  CB  PHE A 192      13.029 -61.987 -34.711  0.00  0.00      A    C  
ATOM   3036  CG  PHE A 192      14.179 -63.006 -34.682  0.00  0.00      A    C  
ATOM   3037  CD1 PHE A 192      15.125 -62.988 -33.650  0.00  0.00      A    C  
ATOM   3038  CD2 PHE A 192      14.285 -63.971 -35.690  0.00  0.00      A    C  
ATOM   3039  CE1 PHE A 192      16.135 -63.955 -33.601  0.00  0.00      A    C  
ATOM   3040  CE2 PHE A 192      15.302 -64.929 -35.651  0.00  0.00      A    C  
ATOM   3041  CZ  PHE A 192      16.228 -64.922 -34.604  0.00  0.00      A    C  
ATOM   3042  H   PHE A 192      11.401 -60.091 -35.291  0.00  0.00      A    H  
ATOM   3043  HA  PHE A 192      14.192 -60.157 -34.911  0.00  0.00      A    H  
ATOM   3044  HB2 PHE A 192      12.731 -61.721 -33.685  0.00  0.00      A    H  
ATOM   3045  HB3 PHE A 192      12.157 -62.456 -35.196  0.00  0.00      A    H  
ATOM   3046  HD1 PHE A 192      15.079 -62.227 -32.879  0.00  0.00      A    H  
ATOM   3047  HD2 PHE A 192      13.575 -63.986 -36.511  0.00  0.00      A    H  
ATOM   3048  HE1 PHE A 192      16.846 -63.958 -32.781  0.00  0.00      A    H  
ATOM   3049  HE2 PHE A 192      15.370 -65.679 -36.432  0.00  0.00      A    H  
ATOM   3050  HZ  PHE A 192      17.017 -65.666 -34.570  0.00  0.00      A    H  
ATOM   3051  N   ALA A 193      13.184 -61.504 -37.809  0.00  0.00      A    N  
ATOM   3052  CA  ALA A 193      13.734 -61.987 -39.073  0.00  0.00      A    C  
ATOM   3053  C   ALA A 193      14.622 -60.939 -39.699  0.00  0.00      A    C  
ATOM   3054  O   ALA A 193      15.732 -61.263 -40.090  0.00  0.00      A    O  
ATOM   3055  CB  ALA A 193      12.622 -62.372 -40.084  0.00  0.00      A    C  
ATOM   3056  H   ALA A 193      12.192 -61.494 -37.684  0.00  0.00      A    H  
ATOM   3057  HA  ALA A 193      14.326 -62.894 -38.863  0.00  0.00      A    H  
ATOM   3058  HB1 ALA A 193      13.072 -62.746 -41.017  0.00  0.00      A    H  
ATOM   3059  HB2 ALA A 193      11.983 -63.163 -39.661  0.00  0.00      A    H  
ATOM   3060  HB3 ALA A 193      11.992 -61.502 -40.323  0.00  0.00      A    H  
ATOM   3061  N   GLU A 194      14.162 -59.674 -39.809  0.00  0.00      A    N  
ATOM   3062  CA  GLU A 194      14.991 -58.662 -40.463  0.00  0.00      A    C  
ATOM   3063  C   GLU A 194      16.281 -58.494 -39.694  0.00  0.00      A    C  
ATOM   3064  O   GLU A 194      17.344 -58.513 -40.294  0.00  0.00      A    O  
ATOM   3065  CB  GLU A 194      14.271 -57.290 -40.586  0.00  0.00      A    C  
ATOM   3066  CG  GLU A 194      13.092 -57.355 -41.595  0.00  0.00      A    C  
ATOM   3067  CD  GLU A 194      12.411 -56.016 -41.712  0.00  0.00      A    C  
ATOM   3068  OE1 GLU A 194      13.097 -55.030 -42.093  0.00  0.00      A    O  
ATOM   3069  OE2 GLU A 194      11.186 -55.933 -41.418  0.00  0.00      A    O1-
ATOM   3070  H   GLU A 194      13.265 -59.420 -39.442  0.00  0.00      A    H  
ATOM   3071  HA  GLU A 194      15.237 -59.014 -41.479  0.00  0.00      A    H  
ATOM   3072  HB2 GLU A 194      13.901 -56.971 -39.597  0.00  0.00      A    H  
ATOM   3073  HB3 GLU A 194      14.995 -56.536 -40.937  0.00  0.00      A    H  
ATOM   3074  HG2 GLU A 194      13.464 -57.634 -42.593  0.00  0.00      A    H  
ATOM   3075  HG3 GLU A 194      12.360 -58.115 -41.281  0.00  0.00      A    H  
ATOM   3076  N   MET A 195      16.202 -58.328 -38.357  0.00  0.00      A    N  
ATOM   3077  CA  MET A 195      17.421 -58.107 -37.578  0.00  0.00      A    C  
ATOM   3078  C   MET A 195      18.340 -59.313 -37.679  0.00  0.00      A    C  
ATOM   3079  O   MET A 195      19.547 -59.144 -37.741  0.00  0.00      A    O  
ATOM   3080  CB  MET A 195      17.059 -57.804 -36.093  0.00  0.00      A    C  
ATOM   3081  CG  MET A 195      18.198 -57.070 -35.342  0.00  0.00      A    C  
ATOM   3082  SD  MET A 195      18.384 -55.360 -35.962  0.00  0.00      A    S  
ATOM   3083  CE  MET A 195      17.269 -54.438 -34.856  0.00  0.00      A    C  
ATOM   3084 LPD1 MET A 195      19.025 -55.144 -35.903  0.00  0.00      A   LP  
ATOM   3085 LPD2 MET A 195      18.187 -55.310 -36.610  0.00  0.00      A   LP  
ATOM   3086  H   MET A 195      15.314 -58.353 -37.893  0.00  0.00      A    H  
ATOM   3087  HA  MET A 195      17.923 -57.227 -38.012  0.00  0.00      A    H  
ATOM   3088  HB2 MET A 195      16.171 -57.154 -36.038  0.00  0.00      A    H  
ATOM   3089  HB3 MET A 195      16.814 -58.751 -35.584  0.00  0.00      A    H  
ATOM   3090  HG2 MET A 195      17.975 -57.030 -34.265  0.00  0.00      A    H  
ATOM   3091  HG3 MET A 195      19.152 -57.599 -35.483  0.00  0.00      A    H  
ATOM   3092  HE1 MET A 195      17.594 -54.548 -33.811  0.00  0.00      A    H  
ATOM   3093  HE2 MET A 195      17.309 -53.374 -35.128  0.00  0.00      A    H  
ATOM   3094  HE3 MET A 195      16.239 -54.807 -34.960  0.00  0.00      A    H  
ATOM   3095  N   LYS A 196      17.772 -60.542 -37.694  0.00  0.00      A    N  
ATOM   3096  CA  LYS A 196      18.581 -61.763 -37.723  0.00  0.00      A    C  
ATOM   3097  C   LYS A 196      19.250 -61.966 -39.062  0.00  0.00      A    C  
ATOM   3098  O   LYS A 196      20.440 -62.240 -39.085  0.00  0.00      A    O  
ATOM   3099  CB  LYS A 196      17.699 -63.015 -37.436  0.00  0.00      A    C  
ATOM   3100  CG  LYS A 196      18.435 -64.381 -37.571  0.00  0.00      A    C  
ATOM   3101  CD  LYS A 196      19.677 -64.515 -36.647  0.00  0.00      A    C  
ATOM   3102  CE  LYS A 196      20.291 -65.946 -36.672  0.00  0.00      A    C  
ATOM   3103  NZ  LYS A 196      19.521 -66.935 -35.882  0.00  0.00      A    N1+
ATOM   3104  H   LYS A 196      16.778 -60.634 -37.669  0.00  0.00      A    H  
ATOM   3105  HA  LYS A 196      19.343 -61.677 -36.930  0.00  0.00      A    H  
ATOM   3106  HB2 LYS A 196      17.275 -62.925 -36.425  0.00  0.00      A    H  
ATOM   3107  HB3 LYS A 196      16.856 -63.030 -38.146  0.00  0.00      A    H  
ATOM   3108  HG2 LYS A 196      17.710 -65.169 -37.324  0.00  0.00      A    H  
ATOM   3109  HG3 LYS A 196      18.743 -64.537 -38.619  0.00  0.00      A    H  
ATOM   3110  HD2 LYS A 196      20.445 -63.811 -37.001  0.00  0.00      A    H  
ATOM   3111  HD3 LYS A 196      19.417 -64.246 -35.611  0.00  0.00      A    H  
ATOM   3112  HE2 LYS A 196      20.389 -66.287 -37.717  0.00  0.00      A    H  
ATOM   3113  HE3 LYS A 196      21.306 -65.902 -36.244  0.00  0.00      A    H  
ATOM   3114  HZ1 LYS A 196      18.528 -67.117 -36.266  0.00  0.00      A    H  
ATOM   3115  HZ2 LYS A 196      20.015 -67.898 -35.876  0.00  0.00      A    H  
ATOM   3116  HZ3 LYS A 196      19.428 -66.633 -34.847  0.00  0.00      A    H  
ATOM   3117  N   ILE A 197      18.513 -61.861 -40.190  0.00  0.00      A    N  
ATOM   3118  CA  ILE A 197      19.120 -62.145 -41.494  0.00  0.00      A    C  
ATOM   3119  C   ILE A 197      20.217 -61.144 -41.778  0.00  0.00      A    C  
ATOM   3120  O   ILE A 197      21.207 -61.516 -42.390  0.00  0.00      A    O  
ATOM   3121  CB  ILE A 197      18.066 -62.197 -42.643  0.00  0.00      A    C  
ATOM   3122  CG1 ILE A 197      17.018 -63.343 -42.456  0.00  0.00      A    C  
ATOM   3123  CG2 ILE A 197      18.753 -62.282 -44.037  0.00  0.00      A    C  
ATOM   3124  CD1 ILE A 197      17.584 -64.790 -42.483  0.00  0.00      A    C  
ATOM   3125  H   ILE A 197      17.556 -61.576 -40.143  0.00  0.00      A    H  
ATOM   3126  HA  ILE A 197      19.616 -63.125 -41.433  0.00  0.00      A    H  
ATOM   3127  HB  ILE A 197      17.514 -61.241 -42.621  0.00  0.00      A    H  
ATOM   3128 HG12 ILE A 197      16.482 -63.223 -41.503  0.00  0.00      A    H  
ATOM   3129 HG13 ILE A 197      16.267 -63.258 -43.260  0.00  0.00      A    H  
ATOM   3130 HG21 ILE A 197      19.474 -63.112 -44.070  0.00  0.00      A    H  
ATOM   3131 HG22 ILE A 197      18.005 -62.433 -44.830  0.00  0.00      A    H  
ATOM   3132 HG23 ILE A 197      19.294 -61.350 -44.265  0.00  0.00      A    H  
ATOM   3133 HD11 ILE A 197      18.246 -64.984 -41.627  0.00  0.00      A    H  
ATOM   3134 HD12 ILE A 197      16.751 -65.509 -42.423  0.00  0.00      A    H  
ATOM   3135 HD13 ILE A 197      18.133 -64.991 -43.414  0.00  0.00      A    H  
ATOM   3136  N   LYS A 198      20.090 -59.877 -41.325  0.00  0.00      A    N  
ATOM   3137  CA  LYS A 198      21.197 -58.932 -41.497  0.00  0.00      A    C  
ATOM   3138  C   LYS A 198      22.455 -59.414 -40.803  0.00  0.00      A    C  
ATOM   3139  O   LYS A 198      23.517 -58.907 -41.127  0.00  0.00      A    O  
ATOM   3140  CB  LYS A 198      20.809 -57.516 -40.990  0.00  0.00      A    C  
ATOM   3141  CG  LYS A 198      19.750 -56.864 -41.922  0.00  0.00      A    C  
ATOM   3142  CD  LYS A 198      19.175 -55.566 -41.301  0.00  0.00      A    C  
ATOM   3143  CE  LYS A 198      18.129 -54.911 -42.246  0.00  0.00      A    C  
ATOM   3144  NZ  LYS A 198      17.505 -53.738 -41.599  0.00  0.00      A    N1+
ATOM   3145  H   LYS A 198      19.269 -59.589 -40.829  0.00  0.00      A    H  
ATOM   3146  HA  LYS A 198      21.431 -58.861 -42.573  0.00  0.00      A    H  
ATOM   3147  HB2 LYS A 198      20.430 -57.599 -39.958  0.00  0.00      A    H  
ATOM   3148  HB3 LYS A 198      21.697 -56.866 -40.975  0.00  0.00      A    H  
ATOM   3149  HG2 LYS A 198      20.213 -56.629 -42.895  0.00  0.00      A    H  
ATOM   3150  HG3 LYS A 198      18.920 -57.563 -42.110  0.00  0.00      A    H  
ATOM   3151  HD2 LYS A 198      18.694 -55.811 -40.340  0.00  0.00      A    H  
ATOM   3152  HD3 LYS A 198      19.992 -54.852 -41.108  0.00  0.00      A    H  
ATOM   3153  HE2 LYS A 198      18.622 -54.604 -43.184  0.00  0.00      A    H  
ATOM   3154  HE3 LYS A 198      17.344 -55.646 -42.496  0.00  0.00      A    H  
ATOM   3155  HZ1 LYS A 198      18.242 -53.006 -41.303  0.00  0.00      A    H  
ATOM   3156  HZ2 LYS A 198      16.792 -53.245 -42.247  0.00  0.00      A    H  
ATOM   3157  HZ3 LYS A 198      16.985 -54.055 -40.707  0.00  0.00      A    H  
ATOM   3158  N   GLY A 199      22.379 -60.383 -39.859  0.00  0.00      A    N  
ATOM   3159  CA  GLY A 199      23.577 -60.868 -39.181  0.00  0.00      A    C  
ATOM   3160  C   GLY A 199      23.948 -59.985 -38.018  0.00  0.00      A    C  
ATOM   3161  O   GLY A 199      25.012 -60.193 -37.457  0.00  0.00      A    O  
ATOM   3162  H   GLY A 199      21.505 -60.755 -39.552  0.00  0.00      A    H  
ATOM   3163  HA2 GLY A 199      24.423 -60.923 -39.884  0.00  0.00      A    H  
ATOM   3164  HA3 GLY A 199      23.404 -61.883 -38.789  0.00  0.00      A    H  
ATOM   3165  N   LEU A 200      23.101 -59.007 -37.623  0.00  0.00      A    N  
ATOM   3166  CA  LEU A 200      23.467 -58.127 -36.520  0.00  0.00      A    C  
ATOM   3167  C   LEU A 200      23.349 -58.904 -35.229  0.00  0.00      A    C  
ATOM   3168  O   LEU A 200      24.252 -58.816 -34.412  0.00  0.00      A    O  
ATOM   3169  CB  LEU A 200      22.557 -56.868 -36.496  0.00  0.00      A    C  
ATOM   3170  CG  LEU A 200      22.676 -55.975 -37.773  0.00  0.00      A    C  
ATOM   3171  CD1 LEU A 200      21.452 -55.024 -37.889  0.00  0.00      A    C  
ATOM   3172  CD2 LEU A 200      23.988 -55.140 -37.796  0.00  0.00      A    C  
ATOM   3173  H   LEU A 200      22.198 -58.887 -38.037  0.00  0.00      A    H  
ATOM   3174  HA  LEU A 200      24.514 -57.806 -36.638  0.00  0.00      A    H  
ATOM   3175  HB2 LEU A 200      21.516 -57.204 -36.368  0.00  0.00      A    H  
ATOM   3176  HB3 LEU A 200      22.826 -56.276 -35.614  0.00  0.00      A    H  
ATOM   3177  HG  LEU A 200      22.674 -56.616 -38.670  0.00  0.00      A    H  
ATOM   3178 HD11 LEU A 200      21.386 -54.373 -37.004  0.00  0.00      A    H  
ATOM   3179 HD12 LEU A 200      21.535 -54.390 -38.786  0.00  0.00      A    H  
ATOM   3180 HD13 LEU A 200      20.521 -55.606 -37.972  0.00  0.00      A    H  
ATOM   3181 HD21 LEU A 200      24.873 -55.790 -37.816  0.00  0.00      A    H  
ATOM   3182 HD22 LEU A 200      24.025 -54.503 -38.693  0.00  0.00      A    H  
ATOM   3183 HD23 LEU A 200      24.046 -54.488 -36.911  0.00  0.00      A    H  
ATOM   3184  N   LEU A 201      22.260 -59.686 -35.033  0.00  0.00      A    N  
ATOM   3185  CA  LEU A 201      22.118 -60.458 -33.797  0.00  0.00      A    C  
ATOM   3186  C   LEU A 201      23.262 -61.431 -33.587  0.00  0.00      A    C  
ATOM   3187  O   LEU A 201      23.397 -61.889 -32.463  0.00  0.00      A    O  
ATOM   3188  CB  LEU A 201      20.789 -61.269 -33.725  0.00  0.00      A    C  
ATOM   3189  CG  LEU A 201      19.473 -60.431 -33.800  0.00  0.00      A    C  
ATOM   3190  CD1 LEU A 201      18.246 -61.372 -33.638  0.00  0.00      A    C  
ATOM   3191  CD2 LEU A 201      19.407 -59.320 -32.716  0.00  0.00      A    C  
ATOM   3192  H   LEU A 201      21.550 -59.759 -35.733  0.00  0.00      A    H  
ATOM   3193  HA  LEU A 201      22.150 -59.753 -32.952  0.00  0.00      A    H  
ATOM   3194  HB2 LEU A 201      20.798 -62.002 -34.548  0.00  0.00      A    H  
ATOM   3195  HB3 LEU A 201      20.773 -61.830 -32.777  0.00  0.00      A    H  
ATOM   3196  HG  LEU A 201      19.389 -59.963 -34.794  0.00  0.00      A    H  
ATOM   3197 HD11 LEU A 201      18.215 -61.785 -32.618  0.00  0.00      A    H  
ATOM   3198 HD12 LEU A 201      17.307 -60.828 -33.824  0.00  0.00      A    H  
ATOM   3199 HD13 LEU A 201      18.308 -62.205 -34.350  0.00  0.00      A    H  
ATOM   3200 HD21 LEU A 201      20.127 -58.516 -32.924  0.00  0.00      A    H  
ATOM   3201 HD22 LEU A 201      18.403 -58.871 -32.685  0.00  0.00      A    H  
ATOM   3202 HD23 LEU A 201      19.625 -59.746 -31.725  0.00  0.00      A    H  
ATOM   3203  N   ASP A 202      24.083 -61.779 -34.608  0.00  0.00      A    N  
ATOM   3204  CA  ASP A 202      25.197 -62.709 -34.399  0.00  0.00      A    C  
ATOM   3205  C   ASP A 202      26.555 -62.042 -34.437  0.00  0.00      A    C  
ATOM   3206  O   ASP A 202      27.535 -62.768 -34.361  0.00  0.00      A    O  
ATOM   3207  CB  ASP A 202      25.116 -63.818 -35.480  0.00  0.00      A    C  
ATOM   3208  CG  ASP A 202      23.753 -64.456 -35.417  0.00  0.00      A    C  
ATOM   3209  OD1 ASP A 202      23.647 -65.616 -34.934  0.00  0.00      A    O  
ATOM   3210  OD2 ASP A 202      22.774 -63.789 -35.849  0.00  0.00      A    O1-
ATOM   3211  H   ASP A 202      23.947 -61.429 -35.535  0.00  0.00      A    H  
ATOM   3212  HA  ASP A 202      25.129 -63.216 -33.422  0.00  0.00      A    H  
ATOM   3213  HB2 ASP A 202      25.266 -63.378 -36.478  0.00  0.00      A    H  
ATOM   3214  HB3 ASP A 202      25.897 -64.579 -35.320  0.00  0.00      A    H  
ATOM   3215  N   ARG A 203      26.670 -60.696 -34.545  0.00  0.00      A    N  
ATOM   3216  CA  ARG A 203      27.994 -60.071 -34.565  0.00  0.00      A    C  
ATOM   3217  C   ARG A 203      28.457 -59.861 -33.139  0.00  0.00      A    C  
ATOM   3218  O   ARG A 203      27.798 -59.122 -32.426  0.00  0.00      A    O  
ATOM   3219  CB  ARG A 203      28.010 -58.713 -35.325  0.00  0.00      A    C  
ATOM   3220  CG  ARG A 203      28.180 -58.904 -36.859  0.00  0.00      A    C  
ATOM   3221  CD  ARG A 203      28.021 -57.566 -37.632  0.00  0.00      A    C  
ATOM   3222  NE  ARG A 203      29.066 -56.588 -37.313  0.00  0.00      A    N1+
ATOM   3223  CZ  ARG A 203      29.030 -55.332 -37.709  0.00  0.00      A    C  
ATOM   3224  NH1 ARG A 203      28.065 -54.857 -38.461  0.00  0.00      A    N1+
ATOM   3225  NH2 ARG A 203      29.994 -54.519 -37.340  0.00  0.00      A    N  
ATOM   3226  H   ARG A 203      25.865 -60.104 -34.562  0.00  0.00      A    H  
ATOM   3227  HA  ARG A 203      28.706 -60.724 -35.095  0.00  0.00      A    H  
ATOM   3228  HB2 ARG A 203      27.077 -58.168 -35.117  0.00  0.00      A    H  
ATOM   3229  HB3 ARG A 203      28.849 -58.104 -34.954  0.00  0.00      A    H  
ATOM   3230  HG2 ARG A 203      29.172 -59.331 -37.081  0.00  0.00      A    H  
ATOM   3231  HG3 ARG A 203      27.421 -59.618 -37.213  0.00  0.00      A    H  
ATOM   3232  HD2 ARG A 203      28.060 -57.777 -38.714  0.00  0.00      A    H  
ATOM   3233  HD3 ARG A 203      27.023 -57.181 -37.375  0.00  0.00      A    H  
ATOM   3234  HE  ARG A 203      29.862 -56.908 -36.741  0.00  0.00      A    H  
ATOM   3235 HH11 ARG A 203      27.299 -55.448 -38.801  0.00  0.00      A    H  
ATOM   3236 HH12 ARG A 203      28.057 -53.869 -38.743  0.00  0.00      A    H  
ATOM   3237 HH21 ARG A 203      30.773 -54.846 -36.748  0.00  0.00      A    H  
ATOM   3238 HH22 ARG A 203      29.996 -53.529 -37.630  0.00  0.00      A    H  
ATOM   3239  N   LYS A 204      29.586 -60.489 -32.722  0.00  0.00      A    N  
ATOM   3240  CA  LYS A 204      30.130 -60.269 -31.383  0.00  0.00      A    C  
ATOM   3241  C   LYS A 204      31.298 -59.323 -31.522  0.00  0.00      A    C  
ATOM   3242  O   LYS A 204      32.437 -59.764 -31.503  0.00  0.00      A    O  
ATOM   3243  CB  LYS A 204      30.615 -61.608 -30.764  0.00  0.00      A    C  
ATOM   3244  CG  LYS A 204      29.452 -62.611 -30.559  0.00  0.00      A    C  
ATOM   3245  CD  LYS A 204      30.007 -63.966 -30.042  0.00  0.00      A    C  
ATOM   3246  CE  LYS A 204      28.878 -65.009 -29.833  0.00  0.00      A    C  
ATOM   3247  NZ  LYS A 204      29.438 -66.316 -29.417  0.00  0.00      A    N1+
ATOM   3248  H   LYS A 204      30.115 -61.082 -33.332  0.00  0.00      A    H  
ATOM   3249  HA  LYS A 204      29.384 -59.829 -30.704  0.00  0.00      A    H  
ATOM   3250  HB2 LYS A 204      31.367 -62.063 -31.429  0.00  0.00      A    H  
ATOM   3251  HB3 LYS A 204      31.094 -61.407 -29.791  0.00  0.00      A    H  
ATOM   3252  HG2 LYS A 204      28.736 -62.197 -29.832  0.00  0.00      A    H  
ATOM   3253  HG3 LYS A 204      28.927 -62.766 -31.516  0.00  0.00      A    H  
ATOM   3254  HD2 LYS A 204      30.726 -64.367 -30.775  0.00  0.00      A    H  
ATOM   3255  HD3 LYS A 204      30.537 -63.809 -29.088  0.00  0.00      A    H  
ATOM   3256  HE2 LYS A 204      28.179 -64.638 -29.063  0.00  0.00      A    H  
ATOM   3257  HE3 LYS A 204      28.317 -65.135 -30.774  0.00  0.00      A    H  
ATOM   3258  HZ1 LYS A 204      29.996 -66.238 -28.493  0.00  0.00      A    H  
ATOM   3259  HZ2 LYS A 204      28.656 -67.047 -29.258  0.00  0.00      A    H  
ATOM   3260  HZ3 LYS A 204      30.103 -66.725 -30.165  0.00  0.00      A    H  
ATOM   3261  N   GLY A 205      31.048 -58.005 -31.668  0.00  0.00      A    N  
ATOM   3262  CA  GLY A 205      32.171 -57.084 -31.792  0.00  0.00      A    C  
ATOM   3263  C   GLY A 205      31.726 -55.648 -31.741  0.00  0.00      A    C  
ATOM   3264  O   GLY A 205      30.540 -55.401 -31.599  0.00  0.00      A    O  
ATOM   3265  H   GLY A 205      30.112 -57.649 -31.709  0.00  0.00      A    H  
ATOM   3266  HA2 GLY A 205      32.689 -57.268 -32.746  0.00  0.00      A    H  
ATOM   3267  HA3 GLY A 205      32.878 -57.241 -30.962  0.00  0.00      A    H  
ATOM   3268  N   LEU A 206      32.681 -54.699 -31.855  0.00  0.00      A    N  
ATOM   3269  CA  LEU A 206      32.321 -53.289 -31.763  0.00  0.00      A    C  
ATOM   3270  C   LEU A 206      31.608 -52.872 -33.025  0.00  0.00      A    C  
ATOM   3271  O   LEU A 206      31.760 -53.536 -34.039  0.00  0.00      A    O  
ATOM   3272  CB  LEU A 206      33.570 -52.372 -31.622  0.00  0.00      A    C  
ATOM   3273  CG  LEU A 206      34.478 -52.673 -30.392  0.00  0.00      A    C  
ATOM   3274  CD1 LEU A 206      35.695 -51.703 -30.402  0.00  0.00      A    C  
ATOM   3275  CD2 LEU A 206      33.688 -52.578 -29.059  0.00  0.00      A    C  
ATOM   3276  H   LEU A 206      33.633 -54.952 -32.035  0.00  0.00      A    H  
ATOM   3277  HA  LEU A 206      31.639 -53.132 -30.913  0.00  0.00      A    H  
ATOM   3278  HB2 LEU A 206      34.175 -52.475 -32.538  0.00  0.00      A    H  
ATOM   3279  HB3 LEU A 206      33.233 -51.326 -31.562  0.00  0.00      A    H  
ATOM   3280  HG  LEU A 206      34.887 -53.696 -30.462  0.00  0.00      A    H  
ATOM   3281 HD11 LEU A 206      35.359 -50.655 -30.392  0.00  0.00      A    H  
ATOM   3282 HD12 LEU A 206      36.342 -51.880 -29.528  0.00  0.00      A    H  
ATOM   3283 HD13 LEU A 206      36.300 -51.859 -31.308  0.00  0.00      A    H  
ATOM   3284 HD21 LEU A 206      32.950 -53.389 -29.004  0.00  0.00      A    H  
ATOM   3285 HD22 LEU A 206      34.361 -52.690 -28.194  0.00  0.00      A    H  
ATOM   3286 HD23 LEU A 206      33.159 -51.616 -28.981  0.00  0.00      A    H  
ATOM   3287  N   TRP A 207      30.857 -51.748 -32.985  0.00  0.00      A    N  
ATOM   3288  CA  TRP A 207      30.397 -51.154 -34.235  0.00  0.00      A    C  
ATOM   3289  C   TRP A 207      31.644 -50.629 -34.906  0.00  0.00      A    C  
ATOM   3290  O   TRP A 207      32.540 -50.193 -34.200  0.00  0.00      A    O  
ATOM   3291  CB  TRP A 207      29.414 -49.979 -34.008  0.00  0.00      A    C  
ATOM   3292  CG  TRP A 207      28.091 -50.485 -33.493  0.00  0.00      A    C  
ATOM   3293  CD1 TRP A 207      27.704 -50.687 -32.221  0.00  0.00      A    C  
ATOM   3294  CD2 TRP A 207      26.925 -50.871 -34.365  0.00  0.00      A    C  
ATOM   3295  CE2 TRP A 207      25.962 -51.240 -33.447  0.00  0.00      A    C  
ATOM   3296  CE3 TRP A 207      26.701 -50.921 -35.739  0.00  0.00      A    C  
ATOM   3297  NE1 TRP A 207      26.471 -51.126 -32.204  0.00  0.00      A    N  
ATOM   3298  CZ2 TRP A 207      24.693 -51.654 -33.854  0.00  0.00      A    C  
ATOM   3299  CZ3 TRP A 207      25.429 -51.329 -36.161  0.00  0.00      A    C  
ATOM   3300  CH2 TRP A 207      24.438 -51.681 -35.232  0.00  0.00      A    C  
ATOM   3301  H   TRP A 207      30.720 -51.243 -32.130  0.00  0.00      A    H  
ATOM   3302  HA  TRP A 207      29.905 -51.918 -34.860  0.00  0.00      A    H  
ATOM   3303  HB2 TRP A 207      29.867 -49.272 -33.299  0.00  0.00      A    H  
ATOM   3304  HB3 TRP A 207      29.237 -49.440 -34.952  0.00  0.00      A    H  
ATOM   3305  HD1 TRP A 207      28.320 -50.514 -31.339  0.00  0.00      A    H  
ATOM   3306  HE1 TRP A 207      25.954 -51.360 -31.344  0.00  0.00      A    H  
ATOM   3307  HE3 TRP A 207      27.485 -50.660 -36.435  0.00  0.00      A    H  
ATOM   3308  HZ2 TRP A 207      23.935 -51.945 -33.140  0.00  0.00      A    H  
ATOM   3309  HZ3 TRP A 207      25.207 -51.374 -37.222  0.00  0.00      A    H  
ATOM   3310  HH2 TRP A 207      23.457 -51.981 -35.586  0.00  0.00      A    H  
ATOM   3311  N   ARG A 208      31.739 -50.660 -36.253  0.00  0.00      A    N  
ATOM   3312  CA  ARG A 208      32.940 -50.135 -36.900  0.00  0.00      A    C  
ATOM   3313  C   ARG A 208      33.035 -48.648 -36.640  0.00  0.00      A    C  
ATOM   3314  O   ARG A 208      34.137 -48.159 -36.443  0.00  0.00      A    O  
ATOM   3315  CB  ARG A 208      32.971 -50.417 -38.430  0.00  0.00      A    C  
ATOM   3316  CG  ARG A 208      33.179 -51.932 -38.719  0.00  0.00      A    C  
ATOM   3317  CD  ARG A 208      33.277 -52.243 -40.239  0.00  0.00      A    C  
ATOM   3318  NE  ARG A 208      31.973 -52.204 -40.907  0.00  0.00      A    N1+
ATOM   3319  CZ  ARG A 208      31.107 -53.199 -40.901  0.00  0.00      A    C  
ATOM   3320  NH1 ARG A 208      31.282 -54.312 -40.223  0.00  0.00      A    N1+
ATOM   3321  NH2 ARG A 208      30.007 -53.079 -41.611  0.00  0.00      A    N  
ATOM   3322  H   ARG A 208      30.988 -51.006 -36.817  0.00  0.00      A    H  
ATOM   3323  HA  ARG A 208      33.822 -50.616 -36.444  0.00  0.00      A    H  
ATOM   3324  HB2 ARG A 208      32.044 -50.054 -38.901  0.00  0.00      A    H  
ATOM   3325  HB3 ARG A 208      33.814 -49.856 -38.866  0.00  0.00      A    H  
ATOM   3326  HG2 ARG A 208      34.124 -52.250 -38.247  0.00  0.00      A    H  
ATOM   3327  HG3 ARG A 208      32.363 -52.513 -38.266  0.00  0.00      A    H  
ATOM   3328  HD2 ARG A 208      33.939 -51.491 -40.700  0.00  0.00      A    H  
ATOM   3329  HD3 ARG A 208      33.777 -53.208 -40.423  0.00  0.00      A    H  
ATOM   3330  HE  ARG A 208      31.756 -51.354 -41.454  0.00  0.00      A    H  
ATOM   3331 HH11 ARG A 208      32.109 -54.469 -39.637  0.00  0.00      A    H  
ATOM   3332 HH12 ARG A 208      30.579 -55.066 -40.254  0.00  0.00      A    H  
ATOM   3333 HH21 ARG A 208      29.816 -52.229 -42.162  0.00  0.00      A    H  
ATOM   3334 HH22 ARG A 208      29.302 -53.831 -41.634  0.00  0.00      A    H  
ATOM   3335  N   SER A 209      31.897 -47.919 -36.636  0.00  0.00      A    N  
ATOM   3336  CA  SER A 209      31.940 -46.470 -36.453  0.00  0.00      A    C  
ATOM   3337  C   SER A 209      30.627 -45.968 -35.894  0.00  0.00      A    C  
ATOM   3338  O   SER A 209      29.678 -46.736 -35.866  0.00  0.00      A    O  
ATOM   3339  CB  SER A 209      32.192 -45.857 -37.851  0.00  0.00      A    C  
ATOM   3340  OG  SER A 209      31.179 -46.345 -38.747  0.00  0.00      A    O  
ATOM   3341  H   SER A 209      31.008 -48.338 -36.822  0.00  0.00      A    H  
ATOM   3342  HA  SER A 209      32.753 -46.177 -35.771  0.00  0.00      A    H  
ATOM   3343  HB2 SER A 209      32.171 -44.756 -37.804  0.00  0.00      A    H  
ATOM   3344  HB3 SER A 209      33.186 -46.176 -38.208  0.00  0.00      A    H  
ATOM   3345  HG  SER A 209      31.314 -46.052 -39.643  0.00  0.00      A    H  
ATOM   3346  N   LEU A 210      30.542 -44.687 -35.461  0.00  0.00      A    N  
ATOM   3347  CA  LEU A 210      29.242 -44.146 -35.065  0.00  0.00      A    C  
ATOM   3348  C   LEU A 210      28.350 -44.211 -36.282  0.00  0.00      A    C  
ATOM   3349  O   LEU A 210      27.217 -44.650 -36.169  0.00  0.00      A    O  
ATOM   3350  CB  LEU A 210      29.279 -42.667 -34.580  0.00  0.00      A    C  
ATOM   3351  CG  LEU A 210      30.095 -42.404 -33.279  0.00  0.00      A    C  
ATOM   3352  CD1 LEU A 210      30.091 -40.882 -32.960  0.00  0.00      A    C  
ATOM   3353  CD2 LEU A 210      29.537 -43.184 -32.059  0.00  0.00      A    C  
ATOM   3354  H   LEU A 210      31.338 -44.081 -35.477  0.00  0.00      A    H  
ATOM   3355  HA  LEU A 210      28.797 -44.785 -34.289  0.00  0.00      A    H  
ATOM   3356  HB2 LEU A 210      29.700 -42.047 -35.387  0.00  0.00      A    H  
ATOM   3357  HB3 LEU A 210      28.242 -42.337 -34.408  0.00  0.00      A    H  
ATOM   3358  HG  LEU A 210      31.143 -42.708 -33.434  0.00  0.00      A    H  
ATOM   3359 HD11 LEU A 210      29.059 -40.513 -32.873  0.00  0.00      A    H  
ATOM   3360 HD12 LEU A 210      30.611 -40.681 -32.011  0.00  0.00      A    H  
ATOM   3361 HD13 LEU A 210      30.599 -40.317 -33.757  0.00  0.00      A    H  
ATOM   3362 HD21 LEU A 210      29.633 -44.266 -32.199  0.00  0.00      A    H  
ATOM   3363 HD22 LEU A 210      30.117 -42.921 -31.166  0.00  0.00      A    H  
ATOM   3364 HD23 LEU A 210      28.479 -42.937 -31.882  0.00  0.00      A    H  
ATOM   3365  N   ASN A 211      28.851 -43.784 -37.461  0.00  0.00      A    N  
ATOM   3366  CA  ASN A 211      28.022 -43.820 -38.663  0.00  0.00      A    C  
ATOM   3367  C   ASN A 211      27.369 -45.171 -38.840  0.00  0.00      A    C  
ATOM   3368  O   ASN A 211      26.201 -45.209 -39.194  0.00  0.00      A    O  
ATOM   3369  CB  ASN A 211      28.856 -43.483 -39.927  0.00  0.00      A    C  
ATOM   3370  CG  ASN A 211      28.004 -43.585 -41.170  0.00  0.00      A    C  
ATOM   3371  ND2 ASN A 211      27.853 -44.790 -41.763  0.00  0.00      A    N  
ATOM   3372  OD1 ASN A 211      27.467 -42.576 -41.601  0.00  0.00      A    O  
ATOM   3373  H   ASN A 211      29.780 -43.414 -37.527  0.00  0.00      A    H  
ATOM   3374  HA  ASN A 211      27.237 -43.051 -38.552  0.00  0.00      A    H  
ATOM   3375  HB2 ASN A 211      29.261 -42.462 -39.839  0.00  0.00      A    H  
ATOM   3376  HB3 ASN A 211      29.709 -44.174 -40.000  0.00  0.00      A    H  
ATOM   3377 HD21 ASN A 211      28.304 -45.609 -41.405  0.00  0.00      A    H  
ATOM   3378 HD22 ASN A 211      27.283 -44.873 -42.582  0.00  0.00      A    H  
ATOM   3379  N   GLU A 212      28.086 -46.294 -38.611  0.00  0.00      A    N  
ATOM   3380  CA  GLU A 212      27.469 -47.602 -38.840  0.00  0.00      A    C  
ATOM   3381  C   GLU A 212      26.281 -47.819 -37.923  0.00  0.00      A    C  
ATOM   3382  O   GLU A 212      25.344 -48.490 -38.324  0.00  0.00      A    O  
ATOM   3383  CB  GLU A 212      28.489 -48.761 -38.669  0.00  0.00      A    C  
ATOM   3384  CG  GLU A 212      27.926 -50.085 -39.254  0.00  0.00      A    C  
ATOM   3385  CD  GLU A 212      28.811 -51.278 -39.019  0.00  0.00      A    C  
ATOM   3386  OE1 GLU A 212      29.785 -51.185 -38.228  0.00  0.00      A    O  
ATOM   3387  OE2 GLU A 212      28.517 -52.338 -39.630  0.00  0.00      A    O1-
ATOM   3388  H   GLU A 212      29.037 -46.246 -38.300  0.00  0.00      A    H  
ATOM   3389  HA  GLU A 212      27.120 -47.609 -39.886  0.00  0.00      A    H  
ATOM   3390  HB2 GLU A 212      29.422 -48.523 -39.205  0.00  0.00      A    H  
ATOM   3391  HB3 GLU A 212      28.721 -48.868 -37.599  0.00  0.00      A    H  
ATOM   3392  HG2 GLU A 212      26.959 -50.320 -38.794  0.00  0.00      A    H  
ATOM   3393  HG3 GLU A 212      27.770 -49.974 -40.339  0.00  0.00      A    H  
ATOM   3394  N   MET A 213      26.273 -47.256 -36.693  0.00  0.00      A    N  
ATOM   3395  CA  MET A 213      25.105 -47.410 -35.819  0.00  0.00      A    C  
ATOM   3396  C   MET A 213      23.849 -46.881 -36.489  0.00  0.00      A    C  
ATOM   3397  O   MET A 213      22.768 -47.304 -36.112  0.00  0.00      A    O  
ATOM   3398  CB  MET A 213      25.311 -46.711 -34.443  0.00  0.00      A    C  
ATOM   3399  CG  MET A 213      26.464 -47.364 -33.631  0.00  0.00      A    C  
ATOM   3400  SD  MET A 213      26.959 -46.266 -32.263  0.00  0.00      A    S  
ATOM   3401  CE  MET A 213      28.620 -46.928 -31.918  0.00  0.00      A    C  
ATOM   3402 LPD1 MET A 213      26.982 -45.615 -32.456  0.00  0.00      A   LP  
ATOM   3403 LPD2 MET A 213      26.546 -46.328 -31.727  0.00  0.00      A   LP  
ATOM   3404  H   MET A 213      27.045 -46.697 -36.390  0.00  0.00      A    H  
ATOM   3405  HA  MET A 213      24.958 -48.486 -35.629  0.00  0.00      A    H  
ATOM   3406  HB2 MET A 213      25.531 -45.648 -34.620  0.00  0.00      A    H  
ATOM   3407  HB3 MET A 213      24.386 -46.764 -33.845  0.00  0.00      A    H  
ATOM   3408  HG2 MET A 213      26.144 -48.330 -33.215  0.00  0.00      A    H  
ATOM   3409  HG3 MET A 213      27.351 -47.535 -34.256  0.00  0.00      A    H  
ATOM   3410  HE1 MET A 213      29.282 -46.776 -32.783  0.00  0.00      A    H  
ATOM   3411  HE2 MET A 213      29.046 -46.415 -31.047  0.00  0.00      A    H  
ATOM   3412  HE3 MET A 213      28.552 -48.000 -31.701  0.00  0.00      A    H  
ATOM   3413  N   LYS A 214      23.951 -45.974 -37.490  0.00  0.00      A    N  
ATOM   3414  CA  LYS A 214      22.757 -45.509 -38.203  0.00  0.00      A    C  
ATOM   3415  C   LYS A 214      22.025 -46.654 -38.876  0.00  0.00      A    C  
ATOM   3416  O   LYS A 214      20.840 -46.500 -39.126  0.00  0.00      A    O  
ATOM   3417  CB  LYS A 214      23.094 -44.436 -39.280  0.00  0.00      A    C  
ATOM   3418  CG  LYS A 214      23.650 -43.114 -38.673  0.00  0.00      A    C  
ATOM   3419  CD  LYS A 214      24.119 -42.094 -39.749  0.00  0.00      A    C  
ATOM   3420  CE  LYS A 214      23.025 -41.640 -40.758  0.00  0.00      A    C  
ATOM   3421  NZ  LYS A 214      21.842 -41.024 -40.112  0.00  0.00      A    N1+
ATOM   3422  H   LYS A 214      24.840 -45.623 -37.776  0.00  0.00      A    H  
ATOM   3423  HA  LYS A 214      22.069 -45.057 -37.469  0.00  0.00      A    H  
ATOM   3424  HB2 LYS A 214      23.813 -44.861 -39.997  0.00  0.00      A    H  
ATOM   3425  HB3 LYS A 214      22.170 -44.211 -39.833  0.00  0.00      A    H  
ATOM   3426  HG2 LYS A 214      22.893 -42.648 -38.025  0.00  0.00      A    H  
ATOM   3427  HG3 LYS A 214      24.525 -43.328 -38.040  0.00  0.00      A    H  
ATOM   3428  HD2 LYS A 214      24.506 -41.199 -39.232  0.00  0.00      A    H  
ATOM   3429  HD3 LYS A 214      24.955 -42.541 -40.314  0.00  0.00      A    H  
ATOM   3430  HE2 LYS A 214      23.481 -40.895 -41.433  0.00  0.00      A    H  
ATOM   3431  HE3 LYS A 214      22.708 -42.490 -41.384  0.00  0.00      A    H  
ATOM   3432  HZ1 LYS A 214      22.121 -40.213 -39.455  0.00  0.00      A    H  
ATOM   3433  HZ2 LYS A 214      21.160 -40.618 -40.848  0.00  0.00      A    H  
ATOM   3434  HZ3 LYS A 214      21.261 -41.726 -39.533  0.00  0.00      A    H  
ATOM   3435  N   ARG A 215      22.679 -47.802 -39.175  0.00  0.00      A    N  
ATOM   3436  CA  ARG A 215      21.964 -48.937 -39.769  0.00  0.00      A    C  
ATOM   3437  C   ARG A 215      20.684 -49.253 -39.025  0.00  0.00      A    C  
ATOM   3438  O   ARG A 215      19.759 -49.737 -39.657  0.00  0.00      A    O  
ATOM   3439  CB  ARG A 215      22.822 -50.236 -39.801  0.00  0.00      A    C  
ATOM   3440  CG  ARG A 215      23.939 -50.188 -40.883  0.00  0.00      A    C  
ATOM   3441  CD  ARG A 215      24.815 -51.474 -40.893  0.00  0.00      A    C  
ATOM   3442  NE  ARG A 215      24.101 -52.675 -41.332  0.00  0.00      A    N1+
ATOM   3443  CZ  ARG A 215      24.654 -53.870 -41.381  0.00  0.00      A    C  
ATOM   3444  NH1 ARG A 215      25.910 -54.089 -41.064  0.00  0.00      A    N1+
ATOM   3445  NH2 ARG A 215      23.920 -54.892 -41.764  0.00  0.00      A    N  
ATOM   3446  H   ARG A 215      23.658 -47.892 -39.005  0.00  0.00      A    H  
ATOM   3447  HA  ARG A 215      21.693 -48.661 -40.801  0.00  0.00      A    H  
ATOM   3448  HB2 ARG A 215      23.255 -50.399 -38.801  0.00  0.00      A    H  
ATOM   3449  HB3 ARG A 215      22.161 -51.090 -40.022  0.00  0.00      A    H  
ATOM   3450  HG2 ARG A 215      23.491 -50.059 -41.882  0.00  0.00      A    H  
ATOM   3451  HG3 ARG A 215      24.593 -49.321 -40.698  0.00  0.00      A    H  
ATOM   3452  HD2 ARG A 215      25.661 -51.298 -41.579  0.00  0.00      A    H  
ATOM   3453  HD3 ARG A 215      25.196 -51.630 -39.872  0.00  0.00      A    H  
ATOM   3454  HE  ARG A 215      23.115 -52.568 -41.617  0.00  0.00      A    H  
ATOM   3455 HH11 ARG A 215      26.534 -53.330 -40.764  0.00  0.00      A    H  
ATOM   3456 HH12 ARG A 215      26.310 -55.038 -41.119  0.00  0.00      A    H  
ATOM   3457 HH21 ARG A 215      22.930 -54.770 -42.023  0.00  0.00      A    H  
ATOM   3458 HH22 ARG A 215      24.315 -55.843 -41.812  0.00  0.00      A    H  
ATOM   3459  N   ILE A 216      20.586 -48.996 -37.701  0.00  0.00      A    N  
ATOM   3460  CA  ILE A 216      19.326 -49.249 -37.000  0.00  0.00      A    C  
ATOM   3461  C   ILE A 216      18.188 -48.596 -37.752  0.00  0.00      A    C  
ATOM   3462  O   ILE A 216      17.140 -49.205 -37.894  0.00  0.00      A    O  
ATOM   3463  CB  ILE A 216      19.317 -48.709 -35.537  0.00  0.00      A    C  
ATOM   3464  CG1 ILE A 216      20.373 -49.395 -34.610  0.00  0.00      A    C  
ATOM   3465  CG2 ILE A 216      17.884 -48.789 -34.929  0.00  0.00      A    C  
ATOM   3466  CD1 ILE A 216      20.223 -50.932 -34.446  0.00  0.00      A    C  
ATOM   3467  H   ILE A 216      21.365 -48.624 -37.198  0.00  0.00      A    H  
ATOM   3468  HA  ILE A 216      19.141 -50.334 -37.000  0.00  0.00      A    H  
ATOM   3469  HB  ILE A 216      19.579 -47.638 -35.581  0.00  0.00      A    H  
ATOM   3470 HG12 ILE A 216      21.394 -49.207 -34.973  0.00  0.00      A    H  
ATOM   3471 HG13 ILE A 216      20.313 -48.929 -33.614  0.00  0.00      A    H  
ATOM   3472 HG21 ILE A 216      17.490 -49.814 -34.989  0.00  0.00      A    H  
ATOM   3473 HG22 ILE A 216      17.898 -48.473 -33.879  0.00  0.00      A    H  
ATOM   3474 HG23 ILE A 216      17.180 -48.122 -35.450  0.00  0.00      A    H  
ATOM   3475 HD11 ILE A 216      20.406 -51.458 -35.395  0.00  0.00      A    H  
ATOM   3476 HD12 ILE A 216      20.973 -51.287 -33.723  0.00  0.00      A    H  
ATOM   3477 HD13 ILE A 216      19.227 -51.208 -34.070  0.00  0.00      A    H  
ATOM   3478  N   PHE A 217      18.354 -47.349 -38.241  0.00  0.00      A    N  
ATOM   3479  CA  PHE A 217      17.243 -46.701 -38.931  0.00  0.00      A    C  
ATOM   3480  C   PHE A 217      16.724 -47.539 -40.079  0.00  0.00      A    C  
ATOM   3481  O   PHE A 217      15.533 -47.494 -40.346  0.00  0.00      A    O  
ATOM   3482  CB  PHE A 217      17.610 -45.261 -39.370  0.00  0.00      A    C  
ATOM   3483  CG  PHE A 217      18.033 -44.417 -38.157  0.00  0.00      A    C  
ATOM   3484  CD1 PHE A 217      17.186 -44.294 -37.047  0.00  0.00      A    C  
ATOM   3485  CD2 PHE A 217      19.270 -43.764 -38.140  0.00  0.00      A    C  
ATOM   3486  CE1 PHE A 217      17.656 -43.706 -35.871  0.00  0.00      A    C  
ATOM   3487  CE2 PHE A 217      19.706 -43.096 -36.992  0.00  0.00      A    C  
ATOM   3488  CZ  PHE A 217      18.917 -43.113 -35.840  0.00  0.00      A    C  
ATOM   3489  H   PHE A 217      19.215 -46.853 -38.116  0.00  0.00      A    H  
ATOM   3490  HA  PHE A 217      16.426 -46.640 -38.202  0.00  0.00      A    H  
ATOM   3491  HB2 PHE A 217      18.402 -45.314 -40.133  0.00  0.00      A    H  
ATOM   3492  HB3 PHE A 217      16.737 -44.771 -39.814  0.00  0.00      A    H  
ATOM   3493  HD1 PHE A 217      16.162 -44.649 -37.082  0.00  0.00      A    H  
ATOM   3494  HD2 PHE A 217      19.897 -43.773 -39.023  0.00  0.00      A    H  
ATOM   3495  HE1 PHE A 217      17.048 -43.707 -34.977  0.00  0.00      A    H  
ATOM   3496  HE2 PHE A 217      20.653 -42.568 -36.988  0.00  0.00      A    H  
ATOM   3497  HZ  PHE A 217      19.271 -42.671 -34.920  0.00  0.00      A    H  
ATOM   3498  N   ASN A 218      17.586 -48.329 -40.757  0.00  0.00      A    N  
ATOM   3499  CA  ASN A 218      17.086 -49.248 -41.779  0.00  0.00      A    C  
ATOM   3500  C   ASN A 218      16.123 -50.231 -41.140  0.00  0.00      A    C  
ATOM   3501  O   ASN A 218      15.053 -50.448 -41.688  0.00  0.00      A    O  
ATOM   3502  CB  ASN A 218      18.254 -49.996 -42.481  0.00  0.00      A    C  
ATOM   3503  CG  ASN A 218      19.288 -49.042 -43.038  0.00  0.00      A    C  
ATOM   3504  ND2 ASN A 218      20.521 -49.515 -43.324  0.00  0.00      A    N  
ATOM   3505  OD1 ASN A 218      18.988 -47.872 -43.216  0.00  0.00      A    O  
ATOM   3506  H   ASN A 218      18.564 -48.321 -40.547  0.00  0.00      A    H  
ATOM   3507  HA  ASN A 218      16.552 -48.656 -42.542  0.00  0.00      A    H  
ATOM   3508  HB2 ASN A 218      18.742 -50.664 -41.758  0.00  0.00      A    H  
ATOM   3509  HB3 ASN A 218      17.860 -50.613 -43.303  0.00  0.00      A    H  
ATOM   3510 HD21 ASN A 218      20.758 -50.476 -43.176  0.00  0.00      A    H  
ATOM   3511 HD22 ASN A 218      21.219 -48.896 -43.688  0.00  0.00      A    H  
ATOM   3512  N   PHE A 219      16.478 -50.826 -39.975  0.00  0.00      A    N  
ATOM   3513  CA  PHE A 219      15.555 -51.729 -39.279  0.00  0.00      A    C  
ATOM   3514  C   PHE A 219      14.229 -51.046 -39.023  0.00  0.00      A    C  
ATOM   3515  O   PHE A 219      13.263 -51.411 -39.675  0.00  0.00      A    O  
ATOM   3516  CB  PHE A 219      16.187 -52.327 -37.984  0.00  0.00      A    C  
ATOM   3517  CG  PHE A 219      15.133 -52.885 -37.017  0.00  0.00      A    C  
ATOM   3518  CD1 PHE A 219      14.448 -54.062 -37.336  0.00  0.00      A    C  
ATOM   3519  CD2 PHE A 219      14.854 -52.234 -35.808  0.00  0.00      A    C  
ATOM   3520  CE1 PHE A 219      13.512 -54.592 -36.443  0.00  0.00      A    C  
ATOM   3521  CE2 PHE A 219      13.921 -52.766 -34.914  0.00  0.00      A    C  
ATOM   3522  CZ  PHE A 219      13.247 -53.946 -35.232  0.00  0.00      A    C  
ATOM   3523  H   PHE A 219      17.376 -50.646 -39.571  0.00  0.00      A    H  
ATOM   3524  HA  PHE A 219      15.333 -52.575 -39.949  0.00  0.00      A    H  
ATOM   3525  HB2 PHE A 219      16.892 -53.133 -38.245  0.00  0.00      A    H  
ATOM   3526  HB3 PHE A 219      16.771 -51.568 -37.447  0.00  0.00      A    H  
ATOM   3527  HD1 PHE A 219      14.642 -54.568 -38.277  0.00  0.00      A    H  
ATOM   3528  HD2 PHE A 219      15.359 -51.310 -35.547  0.00  0.00      A    H  
ATOM   3529  HE1 PHE A 219      12.995 -55.508 -36.699  0.00  0.00      A    H  
ATOM   3530  HE2 PHE A 219      13.719 -52.260 -33.975  0.00  0.00      A    H  
ATOM   3531  HZ  PHE A 219      12.519 -54.351 -34.536  0.00  0.00      A    H  
ATOM   3532  N   ARG A 220      14.143 -50.061 -38.099  0.00  0.00      A    N  
ATOM   3533  CA  ARG A 220      12.872 -49.370 -37.853  0.00  0.00      A    C  
ATOM   3534  C   ARG A 220      13.153 -47.896 -37.707  0.00  0.00      A    C  
ATOM   3535  O   ARG A 220      14.310 -47.558 -37.525  0.00  0.00      A    O  
ATOM   3536  CB  ARG A 220      12.129 -49.934 -36.610  0.00  0.00      A    C  
ATOM   3537  CG  ARG A 220      11.578 -51.373 -36.824  0.00  0.00      A    C  
ATOM   3538  CD  ARG A 220      10.422 -51.455 -37.862  0.00  0.00      A    C  
ATOM   3539  NE  ARG A 220       9.848 -52.803 -37.932  0.00  0.00      A    N1+
ATOM   3540  CZ  ARG A 220      10.409 -53.825 -38.544  0.00  0.00      A    C  
ATOM   3541  NH1 ARG A 220      11.568 -53.755 -39.157  0.00  0.00      A    N1+
ATOM   3542  NH2 ARG A 220       9.777 -54.978 -38.548  0.00  0.00      A    N  
ATOM   3543  H   ARG A 220      14.945 -49.780 -37.569  0.00  0.00      A    H  
ATOM   3544  HA  ARG A 220      12.227 -49.417 -38.742  0.00  0.00      A    H  
ATOM   3545  HB2 ARG A 220      12.840 -49.939 -35.767  0.00  0.00      A    H  
ATOM   3546  HB3 ARG A 220      11.291 -49.274 -36.335  0.00  0.00      A    H  
ATOM   3547  HG2 ARG A 220      12.407 -52.026 -37.118  0.00  0.00      A    H  
ATOM   3548  HG3 ARG A 220      11.191 -51.749 -35.863  0.00  0.00      A    H  
ATOM   3549  HD2 ARG A 220       9.636 -50.758 -37.523  0.00  0.00      A    H  
ATOM   3550  HD3 ARG A 220      10.699 -51.126 -38.872  0.00  0.00      A    H  
ATOM   3551  HE  ARG A 220       8.926 -52.937 -37.496  0.00  0.00      A    H  
ATOM   3552 HH11 ARG A 220      12.098 -52.880 -39.221  0.00  0.00      A    H  
ATOM   3553 HH12 ARG A 220      11.982 -54.587 -39.597  0.00  0.00      A    H  
ATOM   3554 HH21 ARG A 220       8.869 -55.094 -38.072  0.00  0.00      A    H  
ATOM   3555 HH22 ARG A 220      10.164 -55.796 -39.042  0.00  0.00      A    H  
ATOM   3556  N   ARG A 221      12.131 -47.013 -37.817  0.00  0.00      A    N  
ATOM   3557  CA  ARG A 221      12.414 -45.585 -37.953  0.00  0.00      A    C  
ATOM   3558  C   ARG A 221      11.276 -44.761 -37.390  0.00  0.00      A    C  
ATOM   3559  O   ARG A 221      10.144 -45.192 -37.543  0.00  0.00      A    O  
ATOM   3560  CB  ARG A 221      12.548 -45.317 -39.479  0.00  0.00      A    C  
ATOM   3561  CG  ARG A 221      13.367 -44.042 -39.808  0.00  0.00      A    C  
ATOM   3562  CD  ARG A 221      13.277 -43.689 -41.319  0.00  0.00      A    C  
ATOM   3563  NE  ARG A 221      14.388 -42.810 -41.698  0.00  0.00      A    N1+
ATOM   3564  CZ  ARG A 221      15.574 -43.233 -42.093  0.00  0.00      A    C  
ATOM   3565  NH1 ARG A 221      15.917 -44.501 -42.156  0.00  0.00      A    N1+
ATOM   3566  NH2 ARG A 221      16.472 -42.338 -42.442  0.00  0.00      A    N  
ATOM   3567  H   ARG A 221      11.184 -47.317 -37.938  0.00  0.00      A    H  
ATOM   3568  HA  ARG A 221      13.354 -45.330 -37.436  0.00  0.00      A    H  
ATOM   3569  HB2 ARG A 221      13.066 -46.169 -39.951  0.00  0.00      A    H  
ATOM   3570  HB3 ARG A 221      11.543 -45.251 -39.926  0.00  0.00      A    H  
ATOM   3571  HG2 ARG A 221      13.012 -43.185 -39.213  0.00  0.00      A    H  
ATOM   3572  HG3 ARG A 221      14.414 -44.231 -39.531  0.00  0.00      A    H  
ATOM   3573  HD2 ARG A 221      13.205 -44.577 -41.965  0.00  0.00      A    H  
ATOM   3574  HD3 ARG A 221      12.326 -43.153 -41.479  0.00  0.00      A    H  
ATOM   3575  HE  ARG A 221      14.200 -41.794 -41.677  0.00  0.00      A    H  
ATOM   3576 HH11 ARG A 221      15.282 -45.254 -41.867  0.00  0.00      A    H  
ATOM   3577 HH12 ARG A 221      16.855 -44.780 -42.484  0.00  0.00      A    H  
ATOM   3578 HH21 ARG A 221      16.262 -41.329 -42.412  0.00  0.00      A    H  
ATOM   3579 HH22 ARG A 221      17.413 -42.620 -42.756  0.00  0.00      A    H  
ATOM   3580  N   THR A 222      11.544 -43.589 -36.764  0.00  0.00      A    N  
ATOM   3581  CA  THR A 222      10.472 -42.725 -36.257  0.00  0.00      A    C  
ATOM   3582  C   THR A 222      10.988 -41.297 -36.214  0.00  0.00      A    C  
ATOM   3583  O   THR A 222      12.172 -41.171 -35.944  0.00  0.00      A    O  
ATOM   3584  CB  THR A 222       9.975 -43.105 -34.832  0.00  0.00      A    C  
ATOM   3585  CG2 THR A 222       9.357 -44.528 -34.766  0.00  0.00      A    C  
ATOM   3586  OG1 THR A 222      11.062 -43.002 -33.899  0.00  0.00      A    O  
ATOM   3587  H   THR A 222      12.489 -43.278 -36.666  0.00  0.00      A    H  
ATOM   3588  HA  THR A 222       9.622 -42.811 -36.946  0.00  0.00      A    H  
ATOM   3589  HB  THR A 222       9.196 -42.378 -34.542  0.00  0.00      A    H  
ATOM   3590  HG1 THR A 222      10.796 -43.190 -33.004  0.00  0.00      A    H  
ATOM   3591 HG21 THR A 222      10.122 -45.291 -34.964  0.00  0.00      A    H  
ATOM   3592 HG22 THR A 222       8.942 -44.716 -33.763  0.00  0.00      A    H  
ATOM   3593 HG23 THR A 222       8.543 -44.632 -35.499  0.00  0.00      A    H  
ATOM   3594  N   PRO A 223      10.223 -40.198 -36.449  0.00  0.00      A    N  
ATOM   3595  CA  PRO A 223      10.810 -38.869 -36.320  0.00  0.00      A    C  
ATOM   3596  C   PRO A 223      11.530 -38.627 -35.014  0.00  0.00      A    C  
ATOM   3597  O   PRO A 223      12.595 -38.033 -35.033  0.00  0.00      A    O  
ATOM   3598  CB  PRO A 223       9.540 -37.988 -36.411  0.00  0.00      A    C  
ATOM   3599  CG  PRO A 223       8.602 -38.811 -37.322  0.00  0.00      A    C  
ATOM   3600  CD  PRO A 223       8.821 -40.268 -36.848  0.00  0.00      A    C  
ATOM   3601  HA  PRO A 223      11.471 -38.690 -37.185  0.00  0.00      A    H  
ATOM   3602  HB2 PRO A 223       9.059 -37.889 -35.424  0.00  0.00      A    H  
ATOM   3603  HB3 PRO A 223       9.750 -36.981 -36.805  0.00  0.00      A    H  
ATOM   3604  HG2 PRO A 223       7.548 -38.492 -37.268  0.00  0.00      A    H  
ATOM   3605  HG3 PRO A 223       8.952 -38.704 -38.364  0.00  0.00      A    H  
ATOM   3606  HD2 PRO A 223       8.193 -40.507 -35.976  0.00  0.00      A    H  
ATOM   3607  HD3 PRO A 223       8.602 -40.951 -37.683  0.00  0.00      A    H  
ATOM   3608  N   ALA A 224      10.961 -39.068 -33.870  0.00  0.00      A    N  
ATOM   3609  CA  ALA A 224      11.612 -38.817 -32.585  0.00  0.00      A    C  
ATOM   3610  C   ALA A 224      12.922 -39.572 -32.509  0.00  0.00      A    C  
ATOM   3611  O   ALA A 224      13.891 -39.043 -31.990  0.00  0.00      A    O  
ATOM   3612  CB  ALA A 224      10.693 -39.234 -31.410  0.00  0.00      A    C  
ATOM   3613  H   ALA A 224      10.097 -39.576 -33.888  0.00  0.00      A    H  
ATOM   3614  HA  ALA A 224      11.797 -37.733 -32.494  0.00  0.00      A    H  
ATOM   3615  HB1 ALA A 224      11.180 -39.019 -30.446  0.00  0.00      A    H  
ATOM   3616  HB2 ALA A 224       9.743 -38.679 -31.452  0.00  0.00      A    H  
ATOM   3617  HB3 ALA A 224      10.476 -40.309 -31.476  0.00  0.00      A    H  
ATOM   3618  N   ALA A 225      12.974 -40.817 -33.032  0.00  0.00      A    N  
ATOM   3619  CA  ALA A 225      14.237 -41.551 -33.051  0.00  0.00      A    C  
ATOM   3620  C   ALA A 225      15.263 -40.788 -33.856  0.00  0.00      A    C  
ATOM   3621  O   ALA A 225      16.381 -40.619 -33.394  0.00  0.00      A    O  
ATOM   3622  CB  ALA A 225      14.060 -42.953 -33.686  0.00  0.00      A    C  
ATOM   3623  H   ALA A 225      12.163 -41.236 -33.440  0.00  0.00      A    H  
ATOM   3624  HA  ALA A 225      14.603 -41.674 -32.019  0.00  0.00      A    H  
ATOM   3625  HB1 ALA A 225      15.034 -43.405 -33.880  0.00  0.00      A    H  
ATOM   3626  HB2 ALA A 225      13.483 -43.619 -33.028  0.00  0.00      A    H  
ATOM   3627  HB3 ALA A 225      13.553 -42.880 -34.652  0.00  0.00      A    H  
ATOM   3628  N   GLU A 226      14.900 -40.318 -35.069  0.00  0.00      A    N  
ATOM   3629  CA  GLU A 226      15.862 -39.563 -35.870  0.00  0.00      A    C  
ATOM   3630  C   GLU A 226      16.261 -38.318 -35.106  0.00  0.00      A    C  
ATOM   3631  O   GLU A 226      17.435 -37.984 -35.090  0.00  0.00      A    O  
ATOM   3632  CB  GLU A 226      15.285 -39.164 -37.259  0.00  0.00      A    C  
ATOM   3633  CG  GLU A 226      15.030 -40.387 -38.187  0.00  0.00      A    C  
ATOM   3634  CD  GLU A 226      16.287 -41.113 -38.603  0.00  0.00      A    C  
ATOM   3635  OE1 GLU A 226      16.169 -42.291 -39.033  0.00  0.00      A    O  
ATOM   3636  OE2 GLU A 226      17.399 -40.525 -38.518  0.00  0.00      A    O1-
ATOM   3637  H   GLU A 226      13.970 -40.454 -35.414  0.00  0.00      A    H  
ATOM   3638  HA  GLU A 226      16.757 -40.188 -36.021  0.00  0.00      A    H  
ATOM   3639  HB2 GLU A 226      14.337 -38.621 -37.105  0.00  0.00      A    H  
ATOM   3640  HB3 GLU A 226      15.984 -38.476 -37.762  0.00  0.00      A    H  
ATOM   3641  HG2 GLU A 226      14.350 -41.102 -37.700  0.00  0.00      A    H  
ATOM   3642  HG3 GLU A 226      14.540 -40.037 -39.110  0.00  0.00      A    H  
ATOM   3643  N   HIS A 227      15.298 -37.623 -34.459  0.00  0.00      A    N  
ATOM   3644  CA  HIS A 227      15.628 -36.412 -33.707  0.00  0.00      A    C  
ATOM   3645  C   HIS A 227      16.709 -36.707 -32.692  0.00  0.00      A    C  
ATOM   3646  O   HIS A 227      17.606 -35.893 -32.541  0.00  0.00      A    O  
ATOM   3647  CB  HIS A 227      14.371 -35.834 -32.999  0.00  0.00      A    C  
ATOM   3648  CG  HIS A 227      14.633 -34.536 -32.278  0.00  0.00      A    C  
ATOM   3649  CD2 HIS A 227      14.263 -33.308 -32.693  0.00  0.00      A    C  
ATOM   3650  ND1 HIS A 227      15.257 -34.453 -31.124  0.00  0.00      A    N  
ATOM   3651  CE1 HIS A 227      15.316 -33.214 -30.751  0.00  0.00      A    C  
ATOM   3652  NE2 HIS A 227      14.759 -32.495 -31.615  0.00  0.00      A    N  
ATOM   3653  H   HIS A 227      14.345 -37.922 -34.493  0.00  0.00      A    H  
ATOM   3654  HA  HIS A 227      15.988 -35.658 -34.426  0.00  0.00      A    H  
ATOM   3655  HB2 HIS A 227      13.586 -35.664 -33.753  0.00  0.00      A    H  
ATOM   3656  HB3 HIS A 227      13.987 -36.551 -32.262  0.00  0.00      A    H  
ATOM   3657  HD1 HIS A 227      15.637 -35.250 -30.592  0.00  0.00      A    H  
ATOM   3658  HD2 HIS A 227      13.732 -33.004 -33.594  0.00  0.00      A    H  
ATOM   3659  HE1 HIS A 227      15.776 -32.839 -29.838  0.00  0.00      A    H  
ATOM   3660  N   ALA A 228      16.655 -37.863 -31.988  0.00  0.00      A    N  
ATOM   3661  CA  ALA A 228      17.709 -38.166 -31.021  0.00  0.00      A    C  
ATOM   3662  C   ALA A 228      19.048 -38.130 -31.722  0.00  0.00      A    C  
ATOM   3663  O   ALA A 228      19.918 -37.393 -31.288  0.00  0.00      A    O  
ATOM   3664  CB  ALA A 228      17.504 -39.532 -30.310  0.00  0.00      A    C  
ATOM   3665  H   ALA A 228      15.906 -38.516 -32.113  0.00  0.00      A    H  
ATOM   3666  HA  ALA A 228      17.685 -37.381 -30.245  0.00  0.00      A    H  
ATOM   3667  HB1 ALA A 228      18.298 -39.694 -29.564  0.00  0.00      A    H  
ATOM   3668  HB2 ALA A 228      16.530 -39.547 -29.796  0.00  0.00      A    H  
ATOM   3669  HB3 ALA A 228      17.528 -40.363 -31.030  0.00  0.00      A    H  
ATOM   3670  N   PHE A 229      19.229 -38.900 -32.820  0.00  0.00      A    N  
ATOM   3671  CA  PHE A 229      20.497 -38.851 -33.553  0.00  0.00      A    C  
ATOM   3672  C   PHE A 229      20.861 -37.434 -33.930  0.00  0.00      A    C  
ATOM   3673  O   PHE A 229      22.029 -37.089 -33.855  0.00  0.00      A    O  
ATOM   3674  CB  PHE A 229      20.445 -39.698 -34.854  0.00  0.00      A    C  
ATOM   3675  CG  PHE A 229      21.562 -39.306 -35.833  0.00  0.00      A    C  
ATOM   3676  CD1 PHE A 229      22.829 -39.889 -35.731  0.00  0.00      A    C  
ATOM   3677  CD2 PHE A 229      21.324 -38.359 -36.835  0.00  0.00      A    C  
ATOM   3678  CE1 PHE A 229      23.839 -39.563 -36.640  0.00  0.00      A    C  
ATOM   3679  CE2 PHE A 229      22.339 -38.009 -37.730  0.00  0.00      A    C  
ATOM   3680  CZ  PHE A 229      23.595 -38.617 -37.639  0.00  0.00      A    C  
ATOM   3681  H   PHE A 229      18.499 -39.502 -33.148  0.00  0.00      A    H  
ATOM   3682  HA  PHE A 229      21.293 -39.252 -32.901  0.00  0.00      A    H  
ATOM   3683  HB2 PHE A 229      20.550 -40.759 -34.590  0.00  0.00      A    H  
ATOM   3684  HB3 PHE A 229      19.477 -39.573 -35.364  0.00  0.00      A    H  
ATOM   3685  HD1 PHE A 229      23.030 -40.597 -34.940  0.00  0.00      A    H  
ATOM   3686  HD2 PHE A 229      20.349 -37.891 -36.922  0.00  0.00      A    H  
ATOM   3687  HE1 PHE A 229      24.810 -40.042 -36.568  0.00  0.00      A    H  
ATOM   3688  HE2 PHE A 229      22.152 -37.265 -38.499  0.00  0.00      A    H  
ATOM   3689  HZ  PHE A 229      24.378 -38.355 -38.343  0.00  0.00      A    H  
ATOM   3690  N   GLU A 230      19.899 -36.590 -34.360  0.00  0.00      A    N  
ATOM   3691  CA  GLU A 230      20.274 -35.238 -34.767  0.00  0.00      A    C  
ATOM   3692  C   GLU A 230      20.840 -34.457 -33.600  0.00  0.00      A    C  
ATOM   3693  O   GLU A 230      21.756 -33.685 -33.836  0.00  0.00      A    O  
ATOM   3694  CB  GLU A 230      19.091 -34.437 -35.378  0.00  0.00      A    C  
ATOM   3695  CG  GLU A 230      18.618 -35.002 -36.746  0.00  0.00      A    C  
ATOM   3696  CD  GLU A 230      19.689 -34.952 -37.808  0.00  0.00      A    C  
ATOM   3697  OE1 GLU A 230      20.495 -33.982 -37.810  0.00  0.00      A    O  
ATOM   3698  OE2 GLU A 230      19.733 -35.883 -38.657  0.00  0.00      A    O1-
ATOM   3699  H   GLU A 230      18.941 -36.877 -34.411  0.00  0.00      A    H  
ATOM   3700  HA  GLU A 230      21.062 -35.324 -35.534  0.00  0.00      A    H  
ATOM   3701  HB2 GLU A 230      18.249 -34.448 -34.670  0.00  0.00      A    H  
ATOM   3702  HB3 GLU A 230      19.396 -33.387 -35.521  0.00  0.00      A    H  
ATOM   3703  HG2 GLU A 230      18.272 -36.039 -36.625  0.00  0.00      A    H  
ATOM   3704  HG3 GLU A 230      17.767 -34.403 -37.106  0.00  0.00      A    H  
ATOM   3705  N   HIS A 231      20.318 -34.621 -32.359  0.00  0.00      A    N  
ATOM   3706  CA  HIS A 231      20.752 -33.771 -31.247  0.00  0.00      A    C  
ATOM   3707  C   HIS A 231      21.214 -34.550 -30.035  0.00  0.00      A    C  
ATOM   3708  O   HIS A 231      21.102 -34.026 -28.938  0.00  0.00      A    O  
ATOM   3709  CB  HIS A 231      19.556 -32.850 -30.890  0.00  0.00      A    C  
ATOM   3710  CG  HIS A 231      19.056 -32.176 -32.141  0.00  0.00      A    C  
ATOM   3711  CD2 HIS A 231      17.932 -32.491 -32.814  0.00  0.00      A    C  
ATOM   3712  ND1 HIS A 231      19.675 -31.186 -32.743  0.00  0.00      A    N  
ATOM   3713  CE1 HIS A 231      19.001 -30.820 -33.786  0.00  0.00      A    C  
ATOM   3714  NE2 HIS A 231      17.975 -31.535 -33.888  0.00  0.00      A    N  
ATOM   3715  H   HIS A 231      19.578 -35.273 -32.186  0.00  0.00      A    H  
ATOM   3716  HA  HIS A 231      21.604 -33.128 -31.520  0.00  0.00      A    H  
ATOM   3717  HB2 HIS A 231      18.750 -33.464 -30.455  0.00  0.00      A    H  
ATOM   3718  HB3 HIS A 231      19.841 -32.084 -30.152  0.00  0.00      A    H  
ATOM   3719  HD1 HIS A 231      20.562 -30.765 -32.434  0.00  0.00      A    H  
ATOM   3720  HD2 HIS A 231      17.193 -33.260 -32.613  0.00  0.00      A    H  
ATOM   3721  HE1 HIS A 231      19.268 -30.020 -34.476  0.00  0.00      A    H  
ATOM   3722  N   TRP A 232      21.746 -35.784 -30.179  0.00  0.00      A    N  
ATOM   3723  CA  TRP A 232      22.187 -36.522 -28.994  0.00  0.00      A    C  
ATOM   3724  C   TRP A 232      23.350 -35.822 -28.328  0.00  0.00      A    C  
ATOM   3725  O   TRP A 232      23.413 -35.823 -27.108  0.00  0.00      A    O  
ATOM   3726  CB  TRP A 232      22.571 -37.998 -29.283  0.00  0.00      A    C  
ATOM   3727  CG  TRP A 232      23.910 -38.175 -29.951  0.00  0.00      A    C  
ATOM   3728  CD1 TRP A 232      24.217 -37.968 -31.243  0.00  0.00      A    C  
ATOM   3729  CD2 TRP A 232      25.173 -38.660 -29.282  0.00  0.00      A    C  
ATOM   3730  CE2 TRP A 232      26.072 -38.707 -30.331  0.00  0.00      A    C  
ATOM   3731  CE3 TRP A 232      25.532 -39.026 -27.986  0.00  0.00      A    C  
ATOM   3732  NE1 TRP A 232      25.471 -38.272 -31.455  0.00  0.00      A    N  
ATOM   3733  CZ2 TRP A 232      27.379 -39.162 -30.162  0.00  0.00      A    C  
ATOM   3734  CZ3 TRP A 232      26.840 -39.496 -27.805  0.00  0.00      A    C  
ATOM   3735  CH2 TRP A 232      27.738 -39.593 -28.878  0.00  0.00      A    C  
ATOM   3736  H   TRP A 232      21.837 -36.205 -31.082  0.00  0.00      A    H  
ATOM   3737  HA  TRP A 232      21.332 -36.551 -28.299  0.00  0.00      A    H  
ATOM   3738  HB2 TRP A 232      22.601 -38.561 -28.337  0.00  0.00      A    H  
ATOM   3739  HB3 TRP A 232      21.794 -38.456 -29.912  0.00  0.00      A    H  
ATOM   3740  HD1 TRP A 232      23.534 -37.614 -32.006  0.00  0.00      A    H  
ATOM   3741  HE1 TRP A 232      25.936 -38.206 -32.372  0.00  0.00      A    H  
ATOM   3742  HE3 TRP A 232      24.834 -38.951 -27.160  0.00  0.00      A    H  
ATOM   3743  HZ2 TRP A 232      28.081 -39.179 -30.987  0.00  0.00      A    H  
ATOM   3744  HZ3 TRP A 232      27.166 -39.784 -26.814  0.00  0.00      A    H  
ATOM   3745  HH2 TRP A 232      28.729 -40.003 -28.714  0.00  0.00      A    H  
ATOM   3746  N   GLN A 233      24.278 -35.221 -29.108  0.00  0.00      A    N  
ATOM   3747  CA  GLN A 233      25.427 -34.559 -28.493  0.00  0.00      A    C  
ATOM   3748  C   GLN A 233      25.028 -33.263 -27.822  0.00  0.00      A    C  
ATOM   3749  O   GLN A 233      25.803 -32.789 -27.006  0.00  0.00      A    O  
ATOM   3750  CB  GLN A 233      26.572 -34.229 -29.495  0.00  0.00      A    C  
ATOM   3751  CG  GLN A 233      27.044 -35.460 -30.319  0.00  0.00      A    C  
ATOM   3752  CD  GLN A 233      28.354 -35.224 -31.037  0.00  0.00      A    C  
ATOM   3753  NE2 GLN A 233      28.613 -35.905 -32.175  0.00  0.00      A    N  
ATOM   3754  OE1 GLN A 233      29.157 -34.433 -30.568  0.00  0.00      A    O  
ATOM   3755  H   GLN A 233      24.178 -35.190 -30.103  0.00  0.00      A    H  
ATOM   3756  HA  GLN A 233      25.841 -35.233 -27.725  0.00  0.00      A    H  
ATOM   3757  HB2 GLN A 233      26.244 -33.441 -30.192  0.00  0.00      A    H  
ATOM   3758  HB3 GLN A 233      27.418 -33.834 -28.907  0.00  0.00      A    H  
ATOM   3759  HG2 GLN A 233      27.198 -36.315 -29.648  0.00  0.00      A    H  
ATOM   3760  HG3 GLN A 233      26.268 -35.729 -31.050  0.00  0.00      A    H  
ATOM   3761 HE21 GLN A 233      27.957 -36.556 -32.559  0.00  0.00      A    H  
ATOM   3762 HE22 GLN A 233      29.480 -35.758 -32.653  0.00  0.00      A    H  
ATOM   3763  N   GLU A 234      23.864 -32.649 -28.138  0.00  0.00      A    N  
ATOM   3764  CA  GLU A 234      23.555 -31.356 -27.532  0.00  0.00      A    C  
ATOM   3765  C   GLU A 234      23.376 -31.508 -26.040  0.00  0.00      A    C  
ATOM   3766  O   GLU A 234      22.980 -32.572 -25.589  0.00  0.00      A    O  
ATOM   3767  CB  GLU A 234      22.292 -30.664 -28.115  0.00  0.00      A    C  
ATOM   3768  CG  GLU A 234      22.487 -30.237 -29.594  0.00  0.00      A    C  
ATOM   3769  CD  GLU A 234      21.277 -29.531 -30.153  0.00  0.00      A    C  
ATOM   3770  OE1 GLU A 234      20.273 -29.342 -29.414  0.00  0.00      A    O  
ATOM   3771  OE2 GLU A 234      21.323 -29.158 -31.357  0.00  0.00      A    O1-
ATOM   3772  H   GLU A 234      23.211 -33.041 -28.785  0.00  0.00      A    H  
ATOM   3773  HA  GLU A 234      24.416 -30.692 -27.722  0.00  0.00      A    H  
ATOM   3774  HB2 GLU A 234      21.436 -31.351 -28.036  0.00  0.00      A    H  
ATOM   3775  HB3 GLU A 234      22.068 -29.761 -27.522  0.00  0.00      A    H  
ATOM   3776  HG2 GLU A 234      23.345 -29.551 -29.669  0.00  0.00      A    H  
ATOM   3777  HG3 GLU A 234      22.695 -31.120 -30.218  0.00  0.00      A    H  
ATOM   3778  N   ASP A 235      23.671 -30.434 -25.273  0.00  0.00      A    N  
ATOM   3779  CA  ASP A 235      23.520 -30.485 -23.823  0.00  0.00      A    C  
ATOM   3780  C   ASP A 235      22.074 -30.236 -23.449  0.00  0.00      A    C  
ATOM   3781  O   ASP A 235      21.576 -30.879 -22.539  0.00  0.00      A    O  
ATOM   3782  CB  ASP A 235      24.450 -29.426 -23.173  0.00  0.00      A    C  
ATOM   3783  CG  ASP A 235      25.901 -29.586 -23.550  0.00  0.00      A    C  
ATOM   3784  OD1 ASP A 235      26.248 -30.567 -24.261  0.00  0.00      A    O  
ATOM   3785  OD2 ASP A 235      26.717 -28.722 -23.125  0.00  0.00      A    O1-
ATOM   3786  H   ASP A 235      23.976 -29.573 -25.687  0.00  0.00      A    H  
ATOM   3787  HA  ASP A 235      23.838 -31.473 -23.451  0.00  0.00      A    H  
ATOM   3788  HB2 ASP A 235      24.111 -28.411 -23.435  0.00  0.00      A    H  
ATOM   3789  HB3 ASP A 235      24.394 -29.540 -22.088  0.00  0.00      A    H  
ATOM   3790  N   ALA A 236      21.371 -29.307 -24.137  0.00  0.00      A    N  
ATOM   3791  CA  ALA A 236      19.955 -29.094 -23.839  0.00  0.00      A    C  
ATOM   3792  C   ALA A 236      19.177 -30.370 -24.068  0.00  0.00      A    C  
ATOM   3793  O   ALA A 236      18.327 -30.687 -23.252  0.00  0.00      A    O  
ATOM   3794  CB  ALA A 236      19.338 -27.979 -24.723  0.00  0.00      A    C  
ATOM   3795  H   ALA A 236      21.793 -28.762 -24.862  0.00  0.00      A    H  
ATOM   3796  HA  ALA A 236      19.865 -28.787 -22.783  0.00  0.00      A    H  
ATOM   3797  HB1 ALA A 236      18.276 -27.834 -24.470  0.00  0.00      A    H  
ATOM   3798  HB2 ALA A 236      19.871 -27.029 -24.560  0.00  0.00      A    H  
ATOM   3799  HB3 ALA A 236      19.414 -28.248 -25.788  0.00  0.00      A    H  
ATOM   3800  N   PHE A 237      19.440 -31.115 -25.166  0.00  0.00      A    N  
ATOM   3801  CA  PHE A 237      18.700 -32.357 -25.402  0.00  0.00      A    C  
ATOM   3802  C   PHE A 237      18.972 -33.327 -24.276  0.00  0.00      A    C  
ATOM   3803  O   PHE A 237      18.035 -33.850 -23.694  0.00  0.00      A    O  
ATOM   3804  CB  PHE A 237      19.094 -33.015 -26.750  0.00  0.00      A    C  
ATOM   3805  CG  PHE A 237      18.355 -34.345 -26.960  0.00  0.00      A    C  
ATOM   3806  CD1 PHE A 237      17.006 -34.349 -27.333  0.00  0.00      A    C  
ATOM   3807  CD2 PHE A 237      19.019 -35.564 -26.789  0.00  0.00      A    C  
ATOM   3808  CE1 PHE A 237      16.350 -35.555 -27.602  0.00  0.00      A    C  
ATOM   3809  CE2 PHE A 237      18.382 -36.766 -27.116  0.00  0.00      A    C  
ATOM   3810  CZ  PHE A 237      17.041 -36.765 -27.504  0.00  0.00      A    C  
ATOM   3811  H   PHE A 237      20.140 -30.832 -25.823  0.00  0.00      A    H  
ATOM   3812  HA  PHE A 237      17.626 -32.117 -25.441  0.00  0.00      A    H  
ATOM   3813  HB2 PHE A 237      18.850 -32.336 -27.583  0.00  0.00      A    H  
ATOM   3814  HB3 PHE A 237      20.181 -33.181 -26.765  0.00  0.00      A    H  
ATOM   3815  HD1 PHE A 237      16.462 -33.414 -27.417  0.00  0.00      A    H  
ATOM   3816  HD2 PHE A 237      20.034 -35.585 -26.404  0.00  0.00      A    H  
ATOM   3817  HE1 PHE A 237      15.305 -35.556 -27.889  0.00  0.00      A    H  
ATOM   3818  HE2 PHE A 237      18.929 -37.700 -27.070  0.00  0.00      A    H  
ATOM   3819  HZ  PHE A 237      16.538 -37.701 -27.730  0.00  0.00      A    H  
ATOM   3820  N   PHE A 238      20.266 -33.560 -23.963  0.00  0.00      A    N  
ATOM   3821  CA  PHE A 238      20.617 -34.443 -22.851  0.00  0.00      A    C  
ATOM   3822  C   PHE A 238      19.806 -34.099 -21.623  0.00  0.00      A    C  
ATOM   3823  O   PHE A 238      19.292 -34.994 -20.971  0.00  0.00      A    O  
ATOM   3824  CB  PHE A 238      22.128 -34.297 -22.539  0.00  0.00      A    C  
ATOM   3825  CG  PHE A 238      22.519 -34.995 -21.232  0.00  0.00      A    C  
ATOM   3826  CD1 PHE A 238      22.682 -36.383 -21.202  0.00  0.00      A    C  
ATOM   3827  CD2 PHE A 238      22.736 -34.250 -20.067  0.00  0.00      A    C  
ATOM   3828  CE1 PHE A 238      23.104 -37.016 -20.030  0.00  0.00      A    C  
ATOM   3829  CE2 PHE A 238      23.229 -34.873 -18.918  0.00  0.00      A    C  
ATOM   3830  CZ  PHE A 238      23.413 -36.257 -18.898  0.00  0.00      A    C  
ATOM   3831  H   PHE A 238      21.003 -33.126 -24.485  0.00  0.00      A    H  
ATOM   3832  HA  PHE A 238      20.425 -35.485 -23.145  0.00  0.00      A    H  
ATOM   3833  HB2 PHE A 238      22.703 -34.719 -23.378  0.00  0.00      A    H  
ATOM   3834  HB3 PHE A 238      22.396 -33.236 -22.460  0.00  0.00      A    H  
ATOM   3835  HD1 PHE A 238      22.488 -36.970 -22.093  0.00  0.00      A    H  
ATOM   3836  HD2 PHE A 238      22.528 -33.186 -20.052  0.00  0.00      A    H  
ATOM   3837  HE1 PHE A 238      23.192 -38.095 -20.007  0.00  0.00      A    H  
ATOM   3838  HE2 PHE A 238      23.469 -34.283 -18.041  0.00  0.00      A    H  
ATOM   3839  HZ  PHE A 238      23.793 -36.735 -18.003  0.00  0.00      A    H  
ATOM   3840  N   ALA A 239      19.687 -32.793 -21.304  0.00  0.00      A    N  
ATOM   3841  CA  ALA A 239      18.931 -32.396 -20.121  0.00  0.00      A    C  
ATOM   3842  C   ALA A 239      17.442 -32.605 -20.297  0.00  0.00      A    C  
ATOM   3843  O   ALA A 239      16.806 -33.130 -19.396  0.00  0.00      A    O  
ATOM   3844  CB  ALA A 239      19.171 -30.899 -19.810  0.00  0.00      A    C  
ATOM   3845  H   ALA A 239      20.114 -32.083 -21.867  0.00  0.00      A    H  
ATOM   3846  HA  ALA A 239      19.301 -32.976 -19.262  0.00  0.00      A    H  
ATOM   3847  HB1 ALA A 239      18.583 -30.618 -18.931  0.00  0.00      A    H  
ATOM   3848  HB2 ALA A 239      20.234 -30.716 -19.596  0.00  0.00      A    H  
ATOM   3849  HB3 ALA A 239      18.861 -30.270 -20.656  0.00  0.00      A    H  
ATOM   3850  N   SER A 240      16.863 -32.179 -21.442  0.00  0.00      A    N  
ATOM   3851  CA  SER A 240      15.410 -32.215 -21.597  0.00  0.00      A    C  
ATOM   3852  C   SER A 240      14.855 -33.610 -21.455  0.00  0.00      A    C  
ATOM   3853  O   SER A 240      13.717 -33.734 -21.033  0.00  0.00      A    O  
ATOM   3854  CB  SER A 240      14.961 -31.695 -22.987  0.00  0.00      A    C  
ATOM   3855  OG  SER A 240      15.445 -32.593 -24.000  0.00  0.00      A    O  
ATOM   3856  H   SER A 240      17.413 -31.794 -22.182  0.00  0.00      A    H  
ATOM   3857  HA  SER A 240      14.971 -31.565 -20.820  0.00  0.00      A    H  
ATOM   3858  HB2 SER A 240      13.858 -31.652 -23.022  0.00  0.00      A    H  
ATOM   3859  HB3 SER A 240      15.357 -30.678 -23.150  0.00  0.00      A    H  
ATOM   3860  HG  SER A 240      15.168 -32.341 -24.875  0.00  0.00      A    H  
ATOM   3861  N   GLN A 241      15.615 -34.672 -21.801  0.00  0.00      A    N  
ATOM   3862  CA  GLN A 241      15.065 -36.020 -21.669  0.00  0.00      A    C  
ATOM   3863  C   GLN A 241      14.725 -36.325 -20.224  0.00  0.00      A    C  
ATOM   3864  O   GLN A 241      13.772 -37.056 -20.000  0.00  0.00      A    O  
ATOM   3865  CB  GLN A 241      16.015 -37.095 -22.264  0.00  0.00      A    C  
ATOM   3866  CG  GLN A 241      16.099 -36.990 -23.814  0.00  0.00      A    C  
ATOM   3867  CD  GLN A 241      17.055 -38.023 -24.360  0.00  0.00      A    C  
ATOM   3868  NE2 GLN A 241      18.375 -37.852 -24.138  0.00  0.00      A    N  
ATOM   3869  OE1 GLN A 241      16.615 -38.979 -24.980  0.00  0.00      A    O  
ATOM   3870  H   GLN A 241      16.549 -34.553 -22.143  0.00  0.00      A    H  
ATOM   3871  HA  GLN A 241      14.121 -36.048 -22.239  0.00  0.00      A    H  
ATOM   3872  HB2 GLN A 241      17.008 -36.987 -21.802  0.00  0.00      A    H  
ATOM   3873  HB3 GLN A 241      15.631 -38.097 -22.017  0.00  0.00      A    H  
ATOM   3874  HG2 GLN A 241      15.100 -37.149 -24.253  0.00  0.00      A    H  
ATOM   3875  HG3 GLN A 241      16.442 -35.993 -24.126  0.00  0.00      A    H  
ATOM   3876 HE21 GLN A 241      18.708 -37.057 -23.637  0.00  0.00      A    H  
ATOM   3877 HE22 GLN A 241      19.035 -38.521 -24.478  0.00  0.00      A    H  
ATOM   3878  N   PHE A 242      15.448 -35.775 -19.219  0.00  0.00      A    N  
ATOM   3879  CA  PHE A 242      15.028 -35.986 -17.832  0.00  0.00      A    C  
ATOM   3880  C   PHE A 242      13.639 -35.437 -17.569  0.00  0.00      A    C  
ATOM   3881  O   PHE A 242      13.058 -35.825 -16.569  0.00  0.00      A    O  
ATOM   3882  CB  PHE A 242      15.990 -35.348 -16.792  0.00  0.00      A    C  
ATOM   3883  CG  PHE A 242      17.432 -35.845 -16.971  0.00  0.00      A    C  
ATOM   3884  CD1 PHE A 242      17.732 -37.206 -16.838  0.00  0.00      A    C  
ATOM   3885  CD2 PHE A 242      18.465 -34.946 -17.263  0.00  0.00      A    C  
ATOM   3886  CE1 PHE A 242      19.009 -37.682 -17.152  0.00  0.00      A    C  
ATOM   3887  CE2 PHE A 242      19.739 -35.419 -17.591  0.00  0.00      A    C  
ATOM   3888  CZ  PHE A 242      19.997 -36.792 -17.579  0.00  0.00      A    C  
ATOM   3889  H   PHE A 242      16.243 -35.194 -19.402  0.00  0.00      A    H  
ATOM   3890  HA  PHE A 242      14.992 -37.074 -17.657  0.00  0.00      A    H  
ATOM   3891  HB2 PHE A 242      15.932 -34.251 -16.878  0.00  0.00      A    H  
ATOM   3892  HB3 PHE A 242      15.670 -35.629 -15.778  0.00  0.00      A    H  
ATOM   3893  HD1 PHE A 242      16.975 -37.899 -16.488  0.00  0.00      A    H  
ATOM   3894  HD2 PHE A 242      18.281 -33.878 -17.234  0.00  0.00      A    H  
ATOM   3895  HE1 PHE A 242      19.234 -38.740 -17.064  0.00  0.00      A    H  
ATOM   3896  HE2 PHE A 242      20.529 -34.725 -17.856  0.00  0.00      A    H  
ATOM   3897  HZ  PHE A 242      20.963 -37.164 -17.899  0.00  0.00      A    H  
ATOM   3898  N   LEU A 243      13.093 -34.542 -18.426  0.00  0.00      A    N  
ATOM   3899  CA  LEU A 243      11.718 -34.064 -18.268  0.00  0.00      A    C  
ATOM   3900  C   LEU A 243      10.755 -34.714 -19.242  0.00  0.00      A    C  
ATOM   3901  O   LEU A 243       9.676 -35.089 -18.813  0.00  0.00      A    O  
ATOM   3902  CB  LEU A 243      11.666 -32.532 -18.518  0.00  0.00      A    C  
ATOM   3903  CG  LEU A 243      12.482 -31.691 -17.493  0.00  0.00      A    C  
ATOM   3904  CD1 LEU A 243      12.620 -30.230 -18.012  0.00  0.00      A    C  
ATOM   3905  CD2 LEU A 243      11.807 -31.670 -16.091  0.00  0.00      A    C  
ATOM   3906  H   LEU A 243      13.622 -34.178 -19.188  0.00  0.00      A    H  
ATOM   3907  HA  LEU A 243      11.341 -34.279 -17.259  0.00  0.00      A    H  
ATOM   3908  HB2 LEU A 243      12.031 -32.331 -19.538  0.00  0.00      A    H  
ATOM   3909  HB3 LEU A 243      10.621 -32.206 -18.476  0.00  0.00      A    H  
ATOM   3910  HG  LEU A 243      13.494 -32.123 -17.400  0.00  0.00      A    H  
ATOM   3911 HD11 LEU A 243      11.626 -29.785 -18.174  0.00  0.00      A    H  
ATOM   3912 HD12 LEU A 243      13.162 -29.607 -17.286  0.00  0.00      A    H  
ATOM   3913 HD13 LEU A 243      13.173 -30.206 -18.964  0.00  0.00      A    H  
ATOM   3914 HD21 LEU A 243      11.639 -32.671 -15.677  0.00  0.00      A    H  
ATOM   3915 HD22 LEU A 243      12.441 -31.127 -15.381  0.00  0.00      A    H  
ATOM   3916 HD23 LEU A 243      10.840 -31.154 -16.146  0.00  0.00      A    H  
ATOM   3917  N   ASN A 244      11.092 -34.829 -20.548  0.00  0.00      A    N  
ATOM   3918  CA  ASN A 244      10.117 -35.286 -21.541  0.00  0.00      A    C  
ATOM   3919  C   ASN A 244      10.658 -36.469 -22.309  0.00  0.00      A    C  
ATOM   3920  O   ASN A 244      10.381 -36.574 -23.493  0.00  0.00      A    O  
ATOM   3921  CB  ASN A 244       9.862 -34.083 -22.488  0.00  0.00      A    C  
ATOM   3922  CG  ASN A 244       9.535 -32.830 -21.710  0.00  0.00      A    C  
ATOM   3923  ND2 ASN A 244       9.965 -31.637 -22.178  0.00  0.00      A    N  
ATOM   3924  OD1 ASN A 244       8.884 -32.925 -20.682  0.00  0.00      A    O  
ATOM   3925  H   ASN A 244      11.989 -34.548 -20.887  0.00  0.00      A    H  
ATOM   3926  HA  ASN A 244       9.158 -35.600 -21.096  0.00  0.00      A    H  
ATOM   3927  HB2 ASN A 244      10.770 -33.924 -23.092  0.00  0.00      A    H  
ATOM   3928  HB3 ASN A 244       9.025 -34.294 -23.170  0.00  0.00      A    H  
ATOM   3929 HD21 ASN A 244      10.489 -31.563 -23.028  0.00  0.00      A    H  
ATOM   3930 HD22 ASN A 244       9.755 -30.802 -21.671  0.00  0.00      A    H  
ATOM   3931  N   GLY A 245      11.437 -37.359 -21.650  0.00  0.00      A    N  
ATOM   3932  CA  GLY A 245      12.076 -38.463 -22.358  0.00  0.00      A    C  
ATOM   3933  C   GLY A 245      11.595 -39.783 -21.816  0.00  0.00      A    C  
ATOM   3934  O   GLY A 245      10.435 -39.884 -21.449  0.00  0.00      A    O  
ATOM   3935  H   GLY A 245      11.623 -37.274 -20.669  0.00  0.00      A    H  
ATOM   3936  HA2 GLY A 245      13.163 -38.366 -22.231  0.00  0.00      A    H  
ATOM   3937  HA3 GLY A 245      11.875 -38.465 -23.440  0.00  0.00      A    H  
ATOM   3938  N   LEU A 246      12.474 -40.810 -21.788  0.00  0.00      A    N  
ATOM   3939  CA  LEU A 246      12.037 -42.141 -21.380  0.00  0.00      A    C  
ATOM   3940  C   LEU A 246      11.696 -42.212 -19.910  0.00  0.00      A    C  
ATOM   3941  O   LEU A 246      10.732 -42.878 -19.565  0.00  0.00      A    O  
ATOM   3942  CB  LEU A 246      13.165 -43.175 -21.659  0.00  0.00      A    C  
ATOM   3943  CG  LEU A 246      12.804 -44.630 -21.250  0.00  0.00      A    C  
ATOM   3944  CD1 LEU A 246      11.466 -45.081 -21.892  0.00  0.00      A    C  
ATOM   3945  CD2 LEU A 246      13.952 -45.594 -21.655  0.00  0.00      A    C  
ATOM   3946  H   LEU A 246      13.425 -40.685 -22.083  0.00  0.00      A    H  
ATOM   3947  HA  LEU A 246      11.153 -42.383 -21.992  0.00  0.00      A    H  
ATOM   3948  HB2 LEU A 246      13.390 -43.159 -22.735  0.00  0.00      A    H  
ATOM   3949  HB3 LEU A 246      14.076 -42.871 -21.116  0.00  0.00      A    H  
ATOM   3950  HG  LEU A 246      12.708 -44.674 -20.154  0.00  0.00      A    H  
ATOM   3951 HD11 LEU A 246      11.462 -44.859 -22.967  0.00  0.00      A    H  
ATOM   3952 HD12 LEU A 246      11.328 -46.157 -21.750  0.00  0.00      A    H  
ATOM   3953 HD13 LEU A 246      10.607 -44.576 -21.432  0.00  0.00      A    H  
ATOM   3954 HD21 LEU A 246      14.896 -45.273 -21.188  0.00  0.00      A    H  
ATOM   3955 HD22 LEU A 246      13.738 -46.623 -21.328  0.00  0.00      A    H  
ATOM   3956 HD23 LEU A 246      14.074 -45.598 -22.749  0.00  0.00      A    H  
ATOM   3957  N   ASN A 247      12.491 -41.557 -19.033  0.00  0.00      A    N  
ATOM   3958  CA  ASN A 247      12.378 -41.792 -17.593  0.00  0.00      A    C  
ATOM   3959  C   ASN A 247      12.186 -40.478 -16.870  0.00  0.00      A    C  
ATOM   3960  O   ASN A 247      13.107 -40.058 -16.187  0.00  0.00      A    O  
ATOM   3961  CB  ASN A 247      13.710 -42.495 -17.205  0.00  0.00      A    C  
ATOM   3962  CG  ASN A 247      13.769 -42.971 -15.773  0.00  0.00      A    C  
ATOM   3963  ND2 ASN A 247      14.979 -43.238 -15.233  0.00  0.00      A    N  
ATOM   3964  OD1 ASN A 247      12.733 -43.110 -15.142  0.00  0.00      A    O  
ATOM   3965  H   ASN A 247      13.232 -40.962 -19.351  0.00  0.00      A    H  
ATOM   3966  HA  ASN A 247      11.550 -42.468 -17.329  0.00  0.00      A    H  
ATOM   3967  HB2 ASN A 247      13.827 -43.367 -17.862  0.00  0.00      A    H  
ATOM   3968  HB3 ASN A 247      14.553 -41.815 -17.402  0.00  0.00      A    H  
ATOM   3969 HD21 ASN A 247      15.821 -43.143 -15.764  0.00  0.00      A    H  
ATOM   3970 HD22 ASN A 247      15.041 -43.535 -14.280  0.00  0.00      A    H  
ATOM   3971  N   PRO A 248      11.026 -39.781 -16.987  0.00  0.00      A    N  
ATOM   3972  CA  PRO A 248      10.905 -38.453 -16.405  0.00  0.00      A    C  
ATOM   3973  C   PRO A 248      10.421 -38.475 -14.972  0.00  0.00      A    C  
ATOM   3974  O   PRO A 248       9.482 -37.755 -14.669  0.00  0.00      A    O  
ATOM   3975  CB  PRO A 248       9.846 -37.896 -17.390  0.00  0.00      A    C  
ATOM   3976  CG  PRO A 248       8.900 -39.100 -17.597  0.00  0.00      A    C  
ATOM   3977  CD  PRO A 248       9.896 -40.272 -17.763  0.00  0.00      A    C  
ATOM   3978  HA  PRO A 248      11.840 -37.882 -16.470  0.00  0.00      A    H  
ATOM   3979  HB2 PRO A 248       9.318 -37.006 -17.026  0.00  0.00      A    H  
ATOM   3980  HB3 PRO A 248      10.331 -37.652 -18.351  0.00  0.00      A    H  
ATOM   3981  HG2 PRO A 248       8.291 -39.241 -16.688  0.00  0.00      A    H  
ATOM   3982  HG3 PRO A 248       8.227 -38.977 -18.461  0.00  0.00      A    H  
ATOM   3983  HD2 PRO A 248       9.485 -41.218 -17.380  0.00  0.00      A    H  
ATOM   3984  HD3 PRO A 248      10.167 -40.364 -18.824  0.00  0.00      A    H  
ATOM   3985  N   VAL A 249      11.042 -39.285 -14.078  0.00  0.00      A    N  
ATOM   3986  CA  VAL A 249      10.596 -39.348 -12.682  0.00  0.00      A    C  
ATOM   3987  C   VAL A 249      11.698 -39.179 -11.651  0.00  0.00      A    C  
ATOM   3988  O   VAL A 249      11.384 -39.326 -10.481  0.00  0.00      A    O  
ATOM   3989  CB  VAL A 249       9.777 -40.652 -12.445  0.00  0.00      A    C  
ATOM   3990  CG1 VAL A 249       8.609 -40.759 -13.466  0.00  0.00      A    C  
ATOM   3991  CG2 VAL A 249      10.672 -41.920 -12.518  0.00  0.00      A    C  
ATOM   3992  H   VAL A 249      11.783 -39.891 -14.366  0.00  0.00      A    H  
ATOM   3993  HA  VAL A 249       9.917 -38.513 -12.462  0.00  0.00      A    H  
ATOM   3994  HB  VAL A 249       9.337 -40.609 -11.432  0.00  0.00      A    H  
ATOM   3995 HG11 VAL A 249       8.989 -40.845 -14.495  0.00  0.00      A    H  
ATOM   3996 HG12 VAL A 249       8.004 -41.651 -13.251  0.00  0.00      A    H  
ATOM   3997 HG13 VAL A 249       7.957 -39.874 -13.404  0.00  0.00      A    H  
ATOM   3998 HG21 VAL A 249      11.535 -41.840 -11.840  0.00  0.00      A    H  
ATOM   3999 HG22 VAL A 249      10.090 -42.807 -12.225  0.00  0.00      A    H  
ATOM   4000 HG23 VAL A 249      11.042 -42.074 -13.541  0.00  0.00      A    H  
ATOM   4001  N   LEU A 250      12.967 -38.874 -12.022  0.00  0.00      A    N  
ATOM   4002  CA  LEU A 250      14.034 -38.712 -11.027  0.00  0.00      A    C  
ATOM   4003  C   LEU A 250      14.288 -37.248 -10.748  0.00  0.00      A    C  
ATOM   4004  O   LEU A 250      14.269 -36.873  -9.585  0.00  0.00      A    O  
ATOM   4005  CB  LEU A 250      15.373 -39.358 -11.494  0.00  0.00      A    C  
ATOM   4006  CG  LEU A 250      15.408 -40.910 -11.349  0.00  0.00      A    C  
ATOM   4007  CD1 LEU A 250      16.544 -41.512 -12.225  0.00  0.00      A    C  
ATOM   4008  CD2 LEU A 250      15.636 -41.342  -9.870  0.00  0.00      A    C  
ATOM   4009  H   LEU A 250      13.204 -38.720 -12.980  0.00  0.00      A    H  
ATOM   4010  HA  LEU A 250      13.750 -39.175 -10.071  0.00  0.00      A    H  
ATOM   4011  HB2 LEU A 250      15.545 -39.075 -12.545  0.00  0.00      A    H  
ATOM   4012  HB3 LEU A 250      16.206 -38.943 -10.904  0.00  0.00      A    H  
ATOM   4013  HG  LEU A 250      14.449 -41.322 -11.709  0.00  0.00      A    H  
ATOM   4014 HD11 LEU A 250      17.521 -41.125 -11.898  0.00  0.00      A    H  
ATOM   4015 HD12 LEU A 250      16.554 -42.610 -12.143  0.00  0.00      A    H  
ATOM   4016 HD13 LEU A 250      16.398 -41.252 -13.285  0.00  0.00      A    H  
ATOM   4017 HD21 LEU A 250      14.814 -41.031  -9.212  0.00  0.00      A    H  
ATOM   4018 HD22 LEU A 250      15.712 -42.434  -9.804  0.00  0.00      A    H  
ATOM   4019 HD23 LEU A 250      16.574 -40.915  -9.482  0.00  0.00      A    H  
ATOM   4020  N   ILE A 251      14.557 -36.423 -11.789  0.00  0.00      A    N  
ATOM   4021  CA  ILE A 251      14.989 -35.044 -11.559  0.00  0.00      A    C  
ATOM   4022  C   ILE A 251      14.264 -34.382 -10.407  0.00  0.00      A    C  
ATOM   4023  O   ILE A 251      13.055 -34.523 -10.323  0.00  0.00      A    O  
ATOM   4024  CB  ILE A 251      14.928 -34.159 -12.842  0.00  0.00      A    C  
ATOM   4025  CG1 ILE A 251      15.504 -32.741 -12.558  0.00  0.00      A    C  
ATOM   4026  CG2 ILE A 251      13.501 -34.094 -13.454  0.00  0.00      A    C  
ATOM   4027  CD1 ILE A 251      15.599 -31.854 -13.826  0.00  0.00      A    C  
ATOM   4028  H   ILE A 251      14.582 -36.772 -12.726  0.00  0.00      A    H  
ATOM   4029  HA  ILE A 251      16.049 -35.143 -11.280  0.00  0.00      A    H  
ATOM   4030  HB  ILE A 251      15.579 -34.630 -13.595  0.00  0.00      A    H  
ATOM   4031 HG12 ILE A 251      14.879 -32.221 -11.814  0.00  0.00      A    H  
ATOM   4032 HG13 ILE A 251      16.521 -32.857 -12.145  0.00  0.00      A    H  
ATOM   4033 HG21 ILE A 251      12.820 -33.525 -12.803  0.00  0.00      A    H  
ATOM   4034 HG22 ILE A 251      13.533 -33.610 -14.440  0.00  0.00      A    H  
ATOM   4035 HG23 ILE A 251      13.085 -35.099 -13.611  0.00  0.00      A    H  
ATOM   4036 HD11 ILE A 251      14.606 -31.521 -14.156  0.00  0.00      A    H  
ATOM   4037 HD12 ILE A 251      16.196 -30.954 -13.612  0.00  0.00      A    H  
ATOM   4038 HD13 ILE A 251      16.078 -32.412 -14.645  0.00  0.00      A    H  
ATOM   4039  N   ARG A 252      14.991 -33.671  -9.510  0.00  0.00      A    N  
ATOM   4040  CA  ARG A 252      14.352 -33.063  -8.346  0.00  0.00      A    C  
ATOM   4041  C   ARG A 252      15.075 -31.797  -7.958  0.00  0.00      A    C  
ATOM   4042  O   ARG A 252      16.197 -31.622  -8.401  0.00  0.00      A    O  
ATOM   4043  CB  ARG A 252      14.232 -34.109  -7.204  0.00  0.00      A    C  
ATOM   4044  CG  ARG A 252      15.571 -34.672  -6.639  0.00  0.00      A    C  
ATOM   4045  CD  ARG A 252      16.295 -33.722  -5.643  0.00  0.00      A    C  
ATOM   4046  NE  ARG A 252      17.373 -34.395  -4.907  0.00  0.00      A    N1+
ATOM   4047  CZ  ARG A 252      18.042 -33.833  -3.920  0.00  0.00      A    C  
ATOM   4048  NH1 ARG A 252      17.820 -32.601  -3.523  0.00  0.00      A    N1+
ATOM   4049  NH2 ARG A 252      18.970 -34.527  -3.299  0.00  0.00      A    N  
ATOM   4050  H   ARG A 252      15.984 -33.574  -9.593  0.00  0.00      A    H  
ATOM   4051  HA  ARG A 252      13.339 -32.736  -8.632  0.00  0.00      A    H  
ATOM   4052  HB2 ARG A 252      13.635 -33.693  -6.380  0.00  0.00      A    H  
ATOM   4053  HB3 ARG A 252      13.672 -34.958  -7.627  0.00  0.00      A    H  
ATOM   4054  HG2 ARG A 252      15.323 -35.588  -6.076  0.00  0.00      A    H  
ATOM   4055  HG3 ARG A 252      16.251 -34.958  -7.456  0.00  0.00      A    H  
ATOM   4056  HD2 ARG A 252      16.717 -32.867  -6.190  0.00  0.00      A    H  
ATOM   4057  HD3 ARG A 252      15.537 -33.375  -4.923  0.00  0.00      A    H  
ATOM   4058  HE  ARG A 252      17.599 -35.365  -5.177  0.00  0.00      A    H  
ATOM   4059 HH11 ARG A 252      17.104 -32.014  -3.965  0.00  0.00      A    H  
ATOM   4060 HH12 ARG A 252      18.361 -32.188  -2.748  0.00  0.00      A    H  
ATOM   4061 HH21 ARG A 252      19.169 -35.505  -3.558  0.00  0.00      A    H  
ATOM   4062 HH22 ARG A 252      19.517 -34.116  -2.528  0.00  0.00      A    H  
ATOM   4063  N   ARG A 253      14.455 -30.896  -7.164  0.00  0.00      A    N  
ATOM   4064  CA  ARG A 253      15.077 -29.600  -6.881  0.00  0.00      A    C  
ATOM   4065  C   ARG A 253      16.119 -29.746  -5.803  0.00  0.00      A    C  
ATOM   4066  O   ARG A 253      15.976 -30.641  -4.987  0.00  0.00      A    O  
ATOM   4067  CB  ARG A 253      13.979 -28.569  -6.522  0.00  0.00      A    C  
ATOM   4068  CG  ARG A 253      14.488 -27.117  -6.297  0.00  0.00      A    C  
ATOM   4069  CD  ARG A 253      13.326 -26.092  -6.442  0.00  0.00      A    C  
ATOM   4070  NE  ARG A 253      12.180 -26.372  -5.573  0.00  0.00      A    N1+
ATOM   4071  CZ  ARG A 253      10.995 -25.817  -5.727  0.00  0.00      A    C  
ATOM   4072  NH1 ARG A 253      10.747 -24.892  -6.627  0.00  0.00      A    N1+
ATOM   4073  NH2 ARG A 253      10.012 -26.204  -4.945  0.00  0.00      A    N  
ATOM   4074  H   ARG A 253      13.558 -31.100  -6.771  0.00  0.00      A    H  
ATOM   4075  HA  ARG A 253      15.568 -29.232  -7.793  0.00  0.00      A    H  
ATOM   4076  HB2 ARG A 253      13.282 -28.573  -7.370  0.00  0.00      A    H  
ATOM   4077  HB3 ARG A 253      13.443 -28.932  -5.632  0.00  0.00      A    H  
ATOM   4078  HG2 ARG A 253      14.954 -27.036  -5.301  0.00  0.00      A    H  
ATOM   4079  HG3 ARG A 253      15.248 -26.861  -7.054  0.00  0.00      A    H  
ATOM   4080  HD2 ARG A 253      13.699 -25.083  -6.215  0.00  0.00      A    H  
ATOM   4081  HD3 ARG A 253      13.024 -26.137  -7.502  0.00  0.00      A    H  
ATOM   4082  HE  ARG A 253      12.315 -27.060  -4.817  0.00  0.00      A    H  
ATOM   4083 HH11 ARG A 253      11.481 -24.524  -7.245  0.00  0.00      A    H  
ATOM   4084 HH12 ARG A 253       9.803 -24.488  -6.723  0.00  0.00      A    H  
ATOM   4085 HH21 ARG A 253      10.154 -26.929  -4.226  0.00  0.00      A    H  
ATOM   4086 HH22 ARG A 253       9.069 -25.795  -5.034  0.00  0.00      A    H  
ATOM   4087  N   CYS A 254      17.172 -28.893  -5.805  0.00  0.00      A    N  
ATOM   4088  CA  CYS A 254      18.309 -29.104  -4.917  0.00  0.00      A    C  
ATOM   4089  C   CYS A 254      18.685 -27.816  -4.223  0.00  0.00      A    C  
ATOM   4090  O   CYS A 254      19.402 -27.024  -4.812  0.00  0.00      A    O  
ATOM   4091  CB  CYS A 254      19.458 -29.655  -5.798  0.00  0.00      A    C  
ATOM   4092  SG  CYS A 254      20.910 -29.973  -4.746  0.00  0.00      A    S  
ATOM   4093 LPG1 CYS A 254      21.162 -29.404  -4.475  0.00  0.00      A   LP  
ATOM   4094 LPG2 CYS A 254      20.777 -30.419  -4.251  0.00  0.00      A   LP  
ATOM   4095  H   CYS A 254      17.252 -28.149  -6.471  0.00  0.00      A    H  
ATOM   4096  HA  CYS A 254      18.111 -29.859  -4.143  0.00  0.00      A    H  
ATOM   4097  HB2 CYS A 254      19.130 -30.597  -6.266  0.00  0.00      A    H  
ATOM   4098  HB3 CYS A 254      19.729 -28.941  -6.592  0.00  0.00      A    H  
ATOM   4099  HG  CYS A 254      21.515 -30.358  -5.454  0.00  0.00      A    H  
ATOM   4100  N   HIS A 255      18.220 -27.603  -2.968  0.00  0.00      A    N  
ATOM   4101  CA  HIS A 255      18.726 -26.494  -2.159  0.00  0.00      A    C  
ATOM   4102  C   HIS A 255      19.963 -26.895  -1.380  0.00  0.00      A    C  
ATOM   4103  O   HIS A 255      20.654 -26.001  -0.918  0.00  0.00      A    O  
ATOM   4104  CB  HIS A 255      17.634 -26.020  -1.169  0.00  0.00      A    C  
ATOM   4105  CG  HIS A 255      16.413 -25.612  -1.953  0.00  0.00      A    C  
ATOM   4106  CD2 HIS A 255      15.283 -26.331  -2.097  0.00  0.00      A    C  
ATOM   4107  ND1 HIS A 255      16.314 -24.476  -2.604  0.00  0.00      A    N  
ATOM   4108  CE1 HIS A 255      15.152 -24.403  -3.172  0.00  0.00      A    C  
ATOM   4109  NE2 HIS A 255      14.503 -25.448  -2.923  0.00  0.00      A    N  
ATOM   4110  H   HIS A 255      17.579 -28.243  -2.539  0.00  0.00      A    H  
ATOM   4111  HA  HIS A 255      18.978 -25.639  -2.806  0.00  0.00      A    H  
ATOM   4112  HB2 HIS A 255      17.388 -26.837  -0.473  0.00  0.00      A    H  
ATOM   4113  HB3 HIS A 255      17.989 -25.160  -0.578  0.00  0.00      A    H  
ATOM   4114  HD1 HIS A 255      17.044 -23.749  -2.653  0.00  0.00      A    H  
ATOM   4115  HD2 HIS A 255      15.026 -27.312  -1.701  0.00  0.00      A    H  
ATOM   4116  HE1 HIS A 255      14.782 -23.572  -3.769  0.00  0.00      A    H  
ATOM   4117  N   TYR A 256      20.262 -28.208  -1.213  0.00  0.00      A    N  
ATOM   4118  CA  TYR A 256      21.464 -28.633  -0.494  0.00  0.00      A    C  
ATOM   4119  C   TYR A 256      22.142 -29.675  -1.352  0.00  0.00      A    C  
ATOM   4120  O   TYR A 256      21.501 -30.673  -1.645  0.00  0.00      A    O  
ATOM   4121  CB  TYR A 256      21.067 -29.246   0.872  0.00  0.00      A    C  
ATOM   4122  CG  TYR A 256      22.316 -29.759   1.604  0.00  0.00      A    C  
ATOM   4123  CD1 TYR A 256      23.057 -28.895   2.419  0.00  0.00      A    C  
ATOM   4124  CD2 TYR A 256      22.728 -31.090   1.470  0.00  0.00      A    C  
ATOM   4125  CE1 TYR A 256      24.163 -29.366   3.131  0.00  0.00      A    C  
ATOM   4126  CE2 TYR A 256      23.838 -31.560   2.177  0.00  0.00      A    C  
ATOM   4127  CZ  TYR A 256      24.550 -30.708   3.026  0.00  0.00      A    C  
ATOM   4128  OH  TYR A 256      25.632 -31.214   3.754  0.00  0.00      A    O  
ATOM   4129  H   TYR A 256      19.674 -28.937  -1.564  0.00  0.00      A    H  
ATOM   4130  HA  TYR A 256      22.150 -27.792  -0.302  0.00  0.00      A    H  
ATOM   4131  HB2 TYR A 256      20.353 -30.071   0.723  0.00  0.00      A    H  
ATOM   4132  HB3 TYR A 256      20.563 -28.479   1.481  0.00  0.00      A    H  
ATOM   4133  HD1 TYR A 256      22.773 -27.850   2.502  0.00  0.00      A    H  
ATOM   4134  HD2 TYR A 256      22.187 -31.767   0.816  0.00  0.00      A    H  
ATOM   4135  HE1 TYR A 256      24.717 -28.681   3.766  0.00  0.00      A    H  
ATOM   4136  HE2 TYR A 256      24.150 -32.595   2.071  0.00  0.00      A    H  
ATOM   4137  HH  TYR A 256      26.033 -30.589   4.348  0.00  0.00      A    H  
ATOM   4138  N   LEU A 257      23.410 -29.474  -1.778  0.00  0.00      A    N  
ATOM   4139  CA  LEU A 257      24.037 -30.450  -2.665  0.00  0.00      A    C  
ATOM   4140  C   LEU A 257      24.546 -31.593  -1.814  0.00  0.00      A    C  
ATOM   4141  O   LEU A 257      25.140 -31.261  -0.800  0.00  0.00      A    O  
ATOM   4142  CB  LEU A 257      25.201 -29.777  -3.443  0.00  0.00      A    C  
ATOM   4143  CG  LEU A 257      25.783 -30.639  -4.600  0.00  0.00      A    C  
ATOM   4144  CD1 LEU A 257      24.808 -30.761  -5.806  0.00  0.00      A    C  
ATOM   4145  CD2 LEU A 257      27.096 -29.988  -5.106  0.00  0.00      A    C  
ATOM   4146  H   LEU A 257      23.941 -28.674  -1.490  0.00  0.00      A    H  
ATOM   4147  HA  LEU A 257      23.288 -30.761  -3.399  0.00  0.00      A    H  
ATOM   4148  HB2 LEU A 257      24.850 -28.822  -3.864  0.00  0.00      A    H  
ATOM   4149  HB3 LEU A 257      25.996 -29.548  -2.715  0.00  0.00      A    H  
ATOM   4150  HG  LEU A 257      26.029 -31.641  -4.214  0.00  0.00      A    H  
ATOM   4151 HD11 LEU A 257      24.535 -29.753  -6.153  0.00  0.00      A    H  
ATOM   4152 HD12 LEU A 257      25.288 -31.301  -6.638  0.00  0.00      A    H  
ATOM   4153 HD13 LEU A 257      23.885 -31.301  -5.560  0.00  0.00      A    H  
ATOM   4154 HD21 LEU A 257      27.837 -29.911  -4.295  0.00  0.00      A    H  
ATOM   4155 HD22 LEU A 257      27.514 -30.609  -5.908  0.00  0.00      A    H  
ATOM   4156 HD23 LEU A 257      26.900 -28.979  -5.500  0.00  0.00      A    H  
ATOM   4157  N   PRO A 258      24.379 -32.908  -2.118  0.00  0.00      A    N  
ATOM   4158  CA  PRO A 258      24.986 -33.922  -1.270  0.00  0.00      A    C  
ATOM   4159  C   PRO A 258      26.444 -33.672  -0.965  0.00  0.00      A    C  
ATOM   4160  O   PRO A 258      27.118 -33.057  -1.776  0.00  0.00      A    O  
ATOM   4161  CB  PRO A 258      24.815 -35.169  -2.167  0.00  0.00      A    C  
ATOM   4162  CG  PRO A 258      23.487 -34.888  -2.904  0.00  0.00      A    C  
ATOM   4163  CD  PRO A 258      23.590 -33.382  -3.251  0.00  0.00      A    C  
ATOM   4164  HA  PRO A 258      24.378 -34.013  -0.355  0.00  0.00      A    H  
ATOM   4165  HB2 PRO A 258      25.624 -35.199  -2.915  0.00  0.00      A    H  
ATOM   4166  HB3 PRO A 258      24.811 -36.113  -1.599  0.00  0.00      A    H  
ATOM   4167  HG2 PRO A 258      23.344 -35.531  -3.787  0.00  0.00      A    H  
ATOM   4168  HG3 PRO A 258      22.651 -35.054  -2.203  0.00  0.00      A    H  
ATOM   4169  HD2 PRO A 258      24.147 -33.254  -4.190  0.00  0.00      A    H  
ATOM   4170  HD3 PRO A 258      22.584 -32.941  -3.326  0.00  0.00      A    H  
ATOM   4171  N   LYS A 259      26.942 -34.148   0.199  0.00  0.00      A    N  
ATOM   4172  CA  LYS A 259      28.352 -33.949   0.530  0.00  0.00      A    C  
ATOM   4173  C   LYS A 259      29.199 -34.851  -0.338  0.00  0.00      A    C  
ATOM   4174  O   LYS A 259      30.313 -34.473  -0.665  0.00  0.00      A    O  
ATOM   4175  CB  LYS A 259      28.656 -34.227   2.029  0.00  0.00      A    C  
ATOM   4176  CG  LYS A 259      27.857 -33.272   2.961  0.00  0.00      A    C  
ATOM   4177  CD  LYS A 259      28.137 -33.501   4.475  0.00  0.00      A    C  
ATOM   4178  CE  LYS A 259      29.558 -33.053   4.916  0.00  0.00      A    C  
ATOM   4179  NZ  LYS A 259      29.716 -33.131   6.387  0.00  0.00      A    N1+
ATOM   4180  H   LYS A 259      26.369 -34.689   0.818  0.00  0.00      A    H  
ATOM   4181  HA  LYS A 259      28.624 -32.900   0.320  0.00  0.00      A    H  
ATOM   4182  HB2 LYS A 259      28.408 -35.275   2.262  0.00  0.00      A    H  
ATOM   4183  HB3 LYS A 259      29.737 -34.086   2.185  0.00  0.00      A    H  
ATOM   4184  HG2 LYS A 259      28.080 -32.224   2.704  0.00  0.00      A    H  
ATOM   4185  HG3 LYS A 259      26.780 -33.436   2.796  0.00  0.00      A    H  
ATOM   4186  HD2 LYS A 259      27.404 -32.914   5.052  0.00  0.00      A    H  
ATOM   4187  HD3 LYS A 259      27.988 -34.564   4.724  0.00  0.00      A    H  
ATOM   4188  HE2 LYS A 259      30.323 -33.691   4.445  0.00  0.00      A    H  
ATOM   4189  HE3 LYS A 259      29.730 -32.013   4.590  0.00  0.00      A    H  
ATOM   4190  HZ1 LYS A 259      29.565 -34.138   6.751  0.00  0.00      A    H  
ATOM   4191  HZ2 LYS A 259      30.708 -32.827   6.694  0.00  0.00      A    H  
ATOM   4192  HZ3 LYS A 259      29.018 -32.487   6.905  0.00  0.00      A    H  
ATOM   4193  N   ASN A 260      28.690 -36.041  -0.739  0.00  0.00      A    N  
ATOM   4194  CA  ASN A 260      29.474 -36.922  -1.601  0.00  0.00      A    C  
ATOM   4195  C   ASN A 260      29.625 -36.399  -3.016  0.00  0.00      A    C  
ATOM   4196  O   ASN A 260      30.277 -37.086  -3.787  0.00  0.00      A    O  
ATOM   4197  CB  ASN A 260      28.848 -38.344  -1.636  0.00  0.00      A    C  
ATOM   4198  CG  ASN A 260      27.567 -38.408  -2.434  0.00  0.00      A    C  
ATOM   4199  ND2 ASN A 260      27.099 -39.620  -2.802  0.00  0.00      A    N  
ATOM   4200  OD1 ASN A 260      26.988 -37.374  -2.727  0.00  0.00      A    O  
ATOM   4201  H   ASN A 260      27.771 -36.337  -0.474  0.00  0.00      A    H  
ATOM   4202  HA  ASN A 260      30.484 -37.015  -1.165  0.00  0.00      A    H  
ATOM   4203  HB2 ASN A 260      29.569 -39.039  -2.083  0.00  0.00      A    H  
ATOM   4204  HB3 ASN A 260      28.648 -38.688  -0.609  0.00  0.00      A    H  
ATOM   4205 HD21 ASN A 260      27.584 -40.456  -2.546  0.00  0.00      A    H  
ATOM   4206 HD22 ASN A 260      26.257 -39.691  -3.339  0.00  0.00      A    H  
ATOM   4207  N   PHE A 261      29.054 -35.223  -3.388  0.00  0.00      A    N  
ATOM   4208  CA  PHE A 261      29.201 -34.687  -4.743  0.00  0.00      A    C  
ATOM   4209  C   PHE A 261      29.879 -33.332  -4.624  0.00  0.00      A    C  
ATOM   4210  O   PHE A 261      29.189 -32.339  -4.790  0.00  0.00      A    O  
ATOM   4211  CB  PHE A 261      27.767 -34.577  -5.338  0.00  0.00      A    C  
ATOM   4212  CG  PHE A 261      27.659 -34.247  -6.841  0.00  0.00      A    C  
ATOM   4213  CD1 PHE A 261      28.768 -34.087  -7.685  0.00  0.00      A    C  
ATOM   4214  CD2 PHE A 261      26.378 -34.106  -7.385  0.00  0.00      A    C  
ATOM   4215  CE1 PHE A 261      28.588 -33.842  -9.053  0.00  0.00      A    C  
ATOM   4216  CE2 PHE A 261      26.195 -33.864  -8.748  0.00  0.00      A    C  
ATOM   4217  CZ  PHE A 261      27.302 -33.738  -9.589  0.00  0.00      A    C  
ATOM   4218  H   PHE A 261      28.498 -34.679  -2.761  0.00  0.00      A    H  
ATOM   4219  HA  PHE A 261      29.768 -35.376  -5.385  0.00  0.00      A    H  
ATOM   4220  HB2 PHE A 261      27.263 -35.542  -5.189  0.00  0.00      A    H  
ATOM   4221  HB3 PHE A 261      27.191 -33.827  -4.775  0.00  0.00      A    H  
ATOM   4222  HD1 PHE A 261      29.780 -34.141  -7.311  0.00  0.00      A    H  
ATOM   4223  HD2 PHE A 261      25.508 -34.189  -6.738  0.00  0.00      A    H  
ATOM   4224  HE1 PHE A 261      29.449 -33.729  -9.698  0.00  0.00      A    H  
ATOM   4225  HE2 PHE A 261      25.196 -33.775  -9.163  0.00  0.00      A    H  
ATOM   4226  HZ  PHE A 261      27.171 -33.561 -10.651  0.00  0.00      A    H  
ATOM   4227  N   PRO A 262      31.196 -33.207  -4.316  0.00  0.00      A    N  
ATOM   4228  CA  PRO A 262      31.767 -31.895  -4.033  0.00  0.00      A    C  
ATOM   4229  C   PRO A 262      31.962 -31.065  -5.284  0.00  0.00      A    C  
ATOM   4230  O   PRO A 262      33.079 -30.941  -5.760  0.00  0.00      A    O  
ATOM   4231  CB  PRO A 262      33.093 -32.330  -3.354  0.00  0.00      A    C  
ATOM   4232  CG  PRO A 262      33.447 -33.658  -4.060  0.00  0.00      A    C  
ATOM   4233  CD  PRO A 262      32.074 -34.359  -4.179  0.00  0.00      A    C  
ATOM   4234  HA  PRO A 262      31.156 -31.327  -3.311  0.00  0.00      A    H  
ATOM   4235  HB2 PRO A 262      33.892 -31.574  -3.416  0.00  0.00      A    H  
ATOM   4236  HB3 PRO A 262      32.906 -32.552  -2.289  0.00  0.00      A    H  
ATOM   4237  HG2 PRO A 262      33.850 -33.433  -5.060  0.00  0.00      A    H  
ATOM   4238  HG3 PRO A 262      34.190 -34.257  -3.508  0.00  0.00      A    H  
ATOM   4239  HD2 PRO A 262      32.049 -35.029  -5.047  0.00  0.00      A    H  
ATOM   4240  HD3 PRO A 262      31.842 -34.908  -3.254  0.00  0.00      A    H  
ATOM   4241  N   VAL A 263      30.872 -30.461  -5.813  0.00  0.00      A    N  
ATOM   4242  CA  VAL A 263      31.001 -29.511  -6.917  0.00  0.00      A    C  
ATOM   4243  C   VAL A 263      31.385 -28.193  -6.283  0.00  0.00      A    C  
ATOM   4244  O   VAL A 263      30.872 -27.914  -5.210  0.00  0.00      A    O  
ATOM   4245  CB  VAL A 263      29.675 -29.336  -7.717  0.00  0.00      A    C  
ATOM   4246  CG1 VAL A 263      29.815 -28.299  -8.862  0.00  0.00      A    C  
ATOM   4247  CG2 VAL A 263      29.186 -30.688  -8.304  0.00  0.00      A    C  
ATOM   4248  H   VAL A 263      29.978 -30.575  -5.383  0.00  0.00      A    H  
ATOM   4249  HA  VAL A 263      31.777 -29.858  -7.618  0.00  0.00      A    H  
ATOM   4250  HB  VAL A 263      28.912 -28.950  -7.023  0.00  0.00      A    H  
ATOM   4251 HG11 VAL A 263      30.610 -28.599  -9.562  0.00  0.00      A    H  
ATOM   4252 HG12 VAL A 263      28.867 -28.232  -9.417  0.00  0.00      A    H  
ATOM   4253 HG13 VAL A 263      30.048 -27.302  -8.462  0.00  0.00      A    H  
ATOM   4254 HG21 VAL A 263      29.157 -31.463  -7.528  0.00  0.00      A    H  
ATOM   4255 HG22 VAL A 263      28.174 -30.587  -8.727  0.00  0.00      A    H  
ATOM   4256 HG23 VAL A 263      29.861 -31.023  -9.103  0.00  0.00      A    H  
ATOM   4257  N   THR A 264      32.267 -27.381  -6.913  0.00  0.00      A    N  
ATOM   4258  CA  THR A 264      32.680 -26.104  -6.330  0.00  0.00      A    C  
ATOM   4259  C   THR A 264      32.143 -24.968  -7.168  0.00  0.00      A    C  
ATOM   4260  O   THR A 264      31.671 -25.219  -8.266  0.00  0.00      A    O  
ATOM   4261  CB  THR A 264      34.231 -26.052  -6.307  0.00  0.00      A    C  
ATOM   4262  CG2 THR A 264      34.807 -27.242  -5.493  0.00  0.00      A    C  
ATOM   4263  OG1 THR A 264      34.694 -26.106  -7.667  0.00  0.00      A    O  
ATOM   4264  H   THR A 264      32.664 -27.629  -7.796  0.00  0.00      A    H  
ATOM   4265  HA  THR A 264      32.309 -25.979  -5.300  0.00  0.00      A    H  
ATOM   4266  HB  THR A 264      34.560 -25.103  -5.847  0.00  0.00      A    H  
ATOM   4267  HG1 THR A 264      35.642 -26.066  -7.731  0.00  0.00      A    H  
ATOM   4268 HG21 THR A 264      34.536 -28.201  -5.962  0.00  0.00      A    H  
ATOM   4269 HG22 THR A 264      35.905 -27.177  -5.451  0.00  0.00      A    H  
ATOM   4270 HG23 THR A 264      34.417 -27.228  -4.464  0.00  0.00      A    H  
ATOM   4271  N   ASP A 265      32.204 -23.708  -6.680  0.00  0.00      A    N  
ATOM   4272  CA  ASP A 265      31.726 -22.595  -7.497  0.00  0.00      A    C  
ATOM   4273  C   ASP A 265      32.565 -22.476  -8.748  0.00  0.00      A    C  
ATOM   4274  O   ASP A 265      32.006 -22.265  -9.813  0.00  0.00      A    O  
ATOM   4275  CB  ASP A 265      31.742 -21.247  -6.729  0.00  0.00      A    C  
ATOM   4276  CG  ASP A 265      31.201 -20.129  -7.585  0.00  0.00      A    C  
ATOM   4277  OD1 ASP A 265      30.159 -20.345  -8.262  0.00  0.00      A    O  
ATOM   4278  OD2 ASP A 265      31.810 -19.024  -7.590  0.00  0.00      A    O1-
ATOM   4279  H   ASP A 265      32.584 -23.518  -5.772  0.00  0.00      A    H  
ATOM   4280  HA  ASP A 265      30.685 -22.808  -7.780  0.00  0.00      A    H  
ATOM   4281  HB2 ASP A 265      31.114 -21.327  -5.827  0.00  0.00      A    H  
ATOM   4282  HB3 ASP A 265      32.773 -21.018  -6.415  0.00  0.00      A    H  
ATOM   4283  N   ALA A 266      33.907 -22.610  -8.636  0.00  0.00      A    N  
ATOM   4284  CA  ALA A 266      34.761 -22.492  -9.818  0.00  0.00      A    C  
ATOM   4285  C   ALA A 266      34.290 -23.420 -10.913  0.00  0.00      A    C  
ATOM   4286  O   ALA A 266      34.181 -22.990 -12.051  0.00  0.00      A    O  
ATOM   4287  CB  ALA A 266      36.238 -22.839  -9.495  0.00  0.00      A    C  
ATOM   4288  H   ALA A 266      34.336 -22.772  -7.745  0.00  0.00      A    H  
ATOM   4289  HA  ALA A 266      34.716 -21.448 -10.171  0.00  0.00      A    H  
ATOM   4290  HB1 ALA A 266      36.858 -22.749 -10.401  0.00  0.00      A    H  
ATOM   4291  HB2 ALA A 266      36.631 -22.152  -8.730  0.00  0.00      A    H  
ATOM   4292  HB3 ALA A 266      36.320 -23.869  -9.115  0.00  0.00      A    H  
ATOM   4293  N   MET A 267      34.002 -24.698 -10.579  0.00  0.00      A    N  
ATOM   4294  CA  MET A 267      33.550 -25.641 -11.602  0.00  0.00      A    C  
ATOM   4295  C   MET A 267      32.384 -25.088 -12.388  0.00  0.00      A    C  
ATOM   4296  O   MET A 267      32.334 -25.327 -13.585  0.00  0.00      A    O  
ATOM   4297  CB  MET A 267      33.099 -26.989 -10.974  0.00  0.00      A    C  
ATOM   4298  CG  MET A 267      34.318 -27.874 -10.610  0.00  0.00      A    C  
ATOM   4299  SD  MET A 267      33.785 -29.412  -9.790  0.00  0.00      A    S  
ATOM   4300  CE  MET A 267      35.400 -29.951  -9.144  0.00  0.00      A    C  
ATOM   4301 LPD1 MET A 267      33.337 -29.294  -9.293  0.00  0.00      A   LP  
ATOM   4302 LPD2 MET A 267      33.523 -29.858 -10.229  0.00  0.00      A   LP  
ATOM   4303  H   MET A 267      34.098 -25.013  -9.633  0.00  0.00      A    H  
ATOM   4304  HA  MET A 267      34.383 -25.822 -12.302  0.00  0.00      A    H  
ATOM   4305  HB2 MET A 267      32.481 -26.794 -10.087  0.00  0.00      A    H  
ATOM   4306  HB3 MET A 267      32.467 -27.527 -11.690  0.00  0.00      A    H  
ATOM   4307  HG2 MET A 267      34.877 -28.150 -11.517  0.00  0.00      A    H  
ATOM   4308  HG3 MET A 267      34.993 -27.325  -9.940  0.00  0.00      A    H  
ATOM   4309  HE1 MET A 267      35.771 -29.214  -8.416  0.00  0.00      A    H  
ATOM   4310  HE2 MET A 267      35.303 -30.925  -8.647  0.00  0.00      A    H  
ATOM   4311  HE3 MET A 267      36.118 -30.042  -9.973  0.00  0.00      A    H  
ATOM   4312  N   VAL A 268      31.445 -24.371 -11.729  0.00  0.00      A    N  
ATOM   4313  CA  VAL A 268      30.239 -23.905 -12.411  0.00  0.00      A    C  
ATOM   4314  C   VAL A 268      30.208 -22.406 -12.607  0.00  0.00      A    C  
ATOM   4315  O   VAL A 268      29.147 -21.880 -12.906  0.00  0.00      A    O  
ATOM   4316  CB  VAL A 268      28.995 -24.438 -11.646  0.00  0.00      A    C  
ATOM   4317  CG1 VAL A 268      29.117 -25.977 -11.464  0.00  0.00      A    C  
ATOM   4318  CG2 VAL A 268      28.797 -23.766 -10.258  0.00  0.00      A    C  
ATOM   4319  H   VAL A 268      31.546 -24.164 -10.755  0.00  0.00      A    H  
ATOM   4320  HA  VAL A 268      30.178 -24.314 -13.434  0.00  0.00      A    H  
ATOM   4321  HB  VAL A 268      28.118 -24.202 -12.272  0.00  0.00      A    H  
ATOM   4322 HG11 VAL A 268      29.962 -26.223 -10.806  0.00  0.00      A    H  
ATOM   4323 HG12 VAL A 268      28.203 -26.386 -11.011  0.00  0.00      A    H  
ATOM   4324 HG13 VAL A 268      29.296 -26.470 -12.431  0.00  0.00      A    H  
ATOM   4325 HG21 VAL A 268      28.924 -22.676 -10.316  0.00  0.00      A    H  
ATOM   4326 HG22 VAL A 268      27.785 -23.979  -9.883  0.00  0.00      A    H  
ATOM   4327 HG23 VAL A 268      29.515 -24.153  -9.523  0.00  0.00      A    H  
ATOM   4328  N   ALA A 269      31.346 -21.691 -12.462  0.00  0.00      A    N  
ATOM   4329  CA  ALA A 269      31.335 -20.251 -12.707  0.00  0.00      A    C  
ATOM   4330  C   ALA A 269      31.056 -19.984 -14.170  0.00  0.00      A    C  
ATOM   4331  O   ALA A 269      30.399 -19.002 -14.474  0.00  0.00      A    O  
ATOM   4332  CB  ALA A 269      32.699 -19.618 -12.330  0.00  0.00      A    C  
ATOM   4333  H   ALA A 269      32.214 -22.128 -12.227  0.00  0.00      A    H  
ATOM   4334  HA  ALA A 269      30.550 -19.787 -12.086  0.00  0.00      A    H  
ATOM   4335  HB1 ALA A 269      32.680 -18.532 -12.507  0.00  0.00      A    H  
ATOM   4336  HB2 ALA A 269      32.914 -19.798 -11.265  0.00  0.00      A    H  
ATOM   4337  HB3 ALA A 269      33.506 -20.061 -12.935  0.00  0.00      A    H  
ATOM   4338  N   SER A 270      31.554 -20.842 -15.089  0.00  0.00      A    N  
ATOM   4339  CA  SER A 270      31.345 -20.608 -16.516  0.00  0.00      A    C  
ATOM   4340  C   SER A 270      29.878 -20.507 -16.876  0.00  0.00      A    C  
ATOM   4341  O   SER A 270      29.462 -19.484 -17.398  0.00  0.00      A    O  
ATOM   4342  CB  SER A 270      31.936 -21.795 -17.322  0.00  0.00      A    C  
ATOM   4343  OG  SER A 270      31.351 -22.996 -16.790  0.00  0.00      A    O  
ATOM   4344  H   SER A 270      32.102 -21.634 -14.813  0.00  0.00      A    H  
ATOM   4345  HA  SER A 270      31.871 -19.683 -16.809  0.00  0.00      A    H  
ATOM   4346  HB2 SER A 270      31.707 -21.686 -18.396  0.00  0.00      A    H  
ATOM   4347  HB3 SER A 270      33.031 -21.822 -17.193  0.00  0.00      A    H  
ATOM   4348  HG  SER A 270      31.661 -23.785 -17.218  0.00  0.00      A    H  
ATOM   4349  N   VAL A 271      29.084 -21.574 -16.631  0.00  0.00      A    N  
ATOM   4350  CA  VAL A 271      27.706 -21.592 -17.125  0.00  0.00      A    C  
ATOM   4351  C   VAL A 271      26.897 -20.569 -16.365  0.00  0.00      A    C  
ATOM   4352  O   VAL A 271      26.211 -19.772 -16.985  0.00  0.00      A    O  
ATOM   4353  CB  VAL A 271      27.031 -22.990 -16.995  0.00  0.00      A    C  
ATOM   4354  CG1 VAL A 271      25.528 -22.934 -17.401  0.00  0.00      A    C  
ATOM   4355  CG2 VAL A 271      27.764 -24.068 -17.845  0.00  0.00      A    C  
ATOM   4356  H   VAL A 271      29.439 -22.363 -16.126  0.00  0.00      A    H  
ATOM   4357  HA  VAL A 271      27.714 -21.326 -18.196  0.00  0.00      A    H  
ATOM   4358  HB  VAL A 271      27.091 -23.284 -15.937  0.00  0.00      A    H  
ATOM   4359 HG11 VAL A 271      25.426 -22.548 -18.426  0.00  0.00      A    H  
ATOM   4360 HG12 VAL A 271      25.072 -23.934 -17.365  0.00  0.00      A    H  
ATOM   4361 HG13 VAL A 271      24.958 -22.283 -16.722  0.00  0.00      A    H  
ATOM   4362 HG21 VAL A 271      28.822 -24.162 -17.561  0.00  0.00      A    H  
ATOM   4363 HG22 VAL A 271      27.291 -25.052 -17.700  0.00  0.00      A    H  
ATOM   4364 HG23 VAL A 271      27.714 -23.811 -18.913  0.00  0.00      A    H  
ATOM   4365  N   LEU A 272      26.961 -20.586 -15.015  0.00  0.00      A    N  
ATOM   4366  CA  LEU A 272      26.153 -19.648 -14.238  0.00  0.00      A    C  
ATOM   4367  C   LEU A 272      26.552 -18.235 -14.599  0.00  0.00      A    C  
ATOM   4368  O   LEU A 272      25.685 -17.386 -14.738  0.00  0.00      A    O  
ATOM   4369  CB  LEU A 272      26.312 -19.858 -12.705  0.00  0.00      A    C  
ATOM   4370  CG  LEU A 272      25.877 -21.268 -12.199  0.00  0.00      A    C  
ATOM   4371  CD1 LEU A 272      26.031 -21.327 -10.651  0.00  0.00      A    C  
ATOM   4372  CD2 LEU A 272      24.434 -21.631 -12.658  0.00  0.00      A    C  
ATOM   4373  H   LEU A 272      27.569 -21.223 -14.540  0.00  0.00      A    H  
ATOM   4374  HA  LEU A 272      25.096 -19.774 -14.523  0.00  0.00      A    H  
ATOM   4375  HB2 LEU A 272      27.366 -19.683 -12.433  0.00  0.00      A    H  
ATOM   4376  HB3 LEU A 272      25.702 -19.095 -12.193  0.00  0.00      A    H  
ATOM   4377  HG  LEU A 272      26.544 -22.050 -12.599  0.00  0.00      A    H  
ATOM   4378 HD11 LEU A 272      25.430 -20.554 -10.157  0.00  0.00      A    H  
ATOM   4379 HD12 LEU A 272      25.726 -22.312 -10.267  0.00  0.00      A    H  
ATOM   4380 HD13 LEU A 272      27.078 -21.150 -10.366  0.00  0.00      A    H  
ATOM   4381 HD21 LEU A 272      24.424 -21.922 -13.720  0.00  0.00      A    H  
ATOM   4382 HD22 LEU A 272      24.037 -22.478 -12.080  0.00  0.00      A    H  
ATOM   4383 HD23 LEU A 272      23.757 -20.775 -12.532  0.00  0.00      A    H  
ATOM   4384  N   GLY A 273      27.869 -17.983 -14.765  0.00  0.00      A    N  
ATOM   4385  CA  GLY A 273      28.345 -16.662 -15.169  0.00  0.00      A    C  
ATOM   4386  C   GLY A 273      28.792 -15.880 -13.956  0.00  0.00      A    C  
ATOM   4387  O   GLY A 273      28.533 -16.351 -12.859  0.00  0.00      A    O  
ATOM   4388  H   GLY A 273      28.554 -18.694 -14.598  0.00  0.00      A    H  
ATOM   4389  HA2 GLY A 273      27.578 -16.091 -15.714  0.00  0.00      A    H  
ATOM   4390  HA3 GLY A 273      29.190 -16.831 -15.853  0.00  0.00      A    H  
ATOM   4391  N   PRO A 274      29.454 -14.701 -14.077  0.00  0.00      A    N  
ATOM   4392  CA  PRO A 274      29.891 -13.987 -12.883  0.00  0.00      A    C  
ATOM   4393  C   PRO A 274      28.761 -13.549 -11.979  0.00  0.00      A    C  
ATOM   4394  O   PRO A 274      28.955 -13.509 -10.774  0.00  0.00      A    O  
ATOM   4395  CB  PRO A 274      30.564 -12.744 -13.521  0.00  0.00      A    C  
ATOM   4396  CG  PRO A 274      30.963 -13.219 -14.936  0.00  0.00      A    C  
ATOM   4397  CD  PRO A 274      29.764 -14.094 -15.368  0.00  0.00      A    C  
ATOM   4398  HA  PRO A 274      30.633 -14.603 -12.349  0.00  0.00      A    H  
ATOM   4399  HB2 PRO A 274      29.837 -11.922 -13.630  0.00  0.00      A    H  
ATOM   4400  HB3 PRO A 274      31.423 -12.379 -12.936  0.00  0.00      A    H  
ATOM   4401  HG2 PRO A 274      31.164 -12.389 -15.634  0.00  0.00      A    H  
ATOM   4402  HG3 PRO A 274      31.865 -13.849 -14.860  0.00  0.00      A    H  
ATOM   4403  HD2 PRO A 274      28.915 -13.476 -15.701  0.00  0.00      A    H  
ATOM   4404  HD3 PRO A 274      30.072 -14.773 -16.175  0.00  0.00      A    H  
ATOM   4405  N   GLY A 275      27.588 -13.191 -12.552  0.00  0.00      A    N  
ATOM   4406  CA  GLY A 275      26.519 -12.596 -11.755  0.00  0.00      A    C  
ATOM   4407  C   GLY A 275      26.226 -13.322 -10.465  0.00  0.00      A    C  
ATOM   4408  O   GLY A 275      25.944 -12.652  -9.483  0.00  0.00      A    O  
ATOM   4409  H   GLY A 275      27.455 -13.245 -13.544  0.00  0.00      A    H  
ATOM   4410  HA2 GLY A 275      25.578 -12.580 -12.328  0.00  0.00      A    H  
ATOM   4411  HA3 GLY A 275      26.800 -11.552 -11.543  0.00  0.00      A    H  
ATOM   4412  N   THR A 276      26.255 -14.676 -10.454  0.00  0.00      A    N  
ATOM   4413  CA  THR A 276      25.831 -15.425  -9.270  0.00  0.00      A    C  
ATOM   4414  C   THR A 276      26.747 -16.602  -9.018  0.00  0.00      A    C  
ATOM   4415  O   THR A 276      27.547 -16.912  -9.887  0.00  0.00      A    O  
ATOM   4416  CB  THR A 276      24.389 -15.930  -9.533  0.00  0.00      A    C  
ATOM   4417  CG2 THR A 276      23.409 -14.746  -9.758  0.00  0.00      A    C  
ATOM   4418  OG1 THR A 276      24.445 -16.775 -10.696  0.00  0.00      A    O  
ATOM   4419  H   THR A 276      26.487 -15.200 -11.276  0.00  0.00      A    H  
ATOM   4420  HA  THR A 276      25.848 -14.800  -8.362  0.00  0.00      A    H  
ATOM   4421  HB  THR A 276      24.045 -16.515  -8.663  0.00  0.00      A    H  
ATOM   4422  HG1 THR A 276      23.598 -17.143 -10.927  0.00  0.00      A    H  
ATOM   4423 HG21 THR A 276      23.664 -14.204 -10.681  0.00  0.00      A    H  
ATOM   4424 HG22 THR A 276      22.374 -15.108  -9.853  0.00  0.00      A    H  
ATOM   4425 HG23 THR A 276      23.450 -14.045  -8.910  0.00  0.00      A    H  
ATOM   4426  N   SER A 277      26.634 -17.249  -7.830  0.00  0.00      A    N  
ATOM   4427  CA  SER A 277      27.499 -18.373  -7.474  0.00  0.00      A    C  
ATOM   4428  C   SER A 277      26.701 -19.637  -7.233  0.00  0.00      A    C  
ATOM   4429  O   SER A 277      25.485 -19.574  -7.156  0.00  0.00      A    O  
ATOM   4430  CB  SER A 277      28.227 -17.998  -6.157  0.00  0.00      A    C  
ATOM   4431  OG  SER A 277      27.234 -17.814  -5.133  0.00  0.00      A    O  
ATOM   4432  H   SER A 277      25.974 -16.952  -7.141  0.00  0.00      A    H  
ATOM   4433  HA  SER A 277      28.250 -18.566  -8.255  0.00  0.00      A    H  
ATOM   4434  HB2 SER A 277      28.934 -18.791  -5.860  0.00  0.00      A    H  
ATOM   4435  HB3 SER A 277      28.792 -17.063  -6.311  0.00  0.00      A    H  
ATOM   4436  HG  SER A 277      27.612 -17.572  -4.293  0.00  0.00      A    H  
ATOM   4437  N   LEU A 278      27.397 -20.791  -7.099  0.00  0.00      A    N  
ATOM   4438  CA  LEU A 278      26.727 -22.060  -6.799  0.00  0.00      A    C  
ATOM   4439  C   LEU A 278      25.760 -21.905  -5.647  0.00  0.00      A    C  
ATOM   4440  O   LEU A 278      24.614 -22.305  -5.781  0.00  0.00      A    O  
ATOM   4441  CB  LEU A 278      27.804 -23.138  -6.464  0.00  0.00      A    C  
ATOM   4442  CG  LEU A 278      27.296 -24.515  -5.940  0.00  0.00      A    C  
ATOM   4443  CD1 LEU A 278      26.375 -25.228  -6.964  0.00  0.00      A    C  
ATOM   4444  CD2 LEU A 278      28.511 -25.435  -5.621  0.00  0.00      A    C  
ATOM   4445  H   LEU A 278      28.392 -20.793  -7.222  0.00  0.00      A    H  
ATOM   4446  HA  LEU A 278      26.174 -22.362  -7.703  0.00  0.00      A    H  
ATOM   4447  HB2 LEU A 278      28.390 -23.316  -7.376  0.00  0.00      A    H  
ATOM   4448  HB3 LEU A 278      28.482 -22.719  -5.702  0.00  0.00      A    H  
ATOM   4449  HG  LEU A 278      26.728 -24.355  -5.006  0.00  0.00      A    H  
ATOM   4450 HD11 LEU A 278      26.901 -25.400  -7.915  0.00  0.00      A    H  
ATOM   4451 HD12 LEU A 278      26.033 -26.199  -6.571  0.00  0.00      A    H  
ATOM   4452 HD13 LEU A 278      25.491 -24.612  -7.155  0.00  0.00      A    H  
ATOM   4453 HD21 LEU A 278      29.162 -24.971  -4.865  0.00  0.00      A    H  
ATOM   4454 HD22 LEU A 278      28.169 -26.406  -5.230  0.00  0.00      A    H  
ATOM   4455 HD23 LEU A 278      29.108 -25.618  -6.528  0.00  0.00      A    H  
ATOM   4456  N   GLN A 279      26.201 -21.334  -4.502  0.00  0.00      A    N  
ATOM   4457  CA  GLN A 279      25.318 -21.260  -3.338  0.00  0.00      A    C  
ATOM   4458  C   GLN A 279      24.106 -20.413  -3.641  0.00  0.00      A    C  
ATOM   4459  O   GLN A 279      23.002 -20.839  -3.341  0.00  0.00      A    O  
ATOM   4460  CB  GLN A 279      26.046 -20.704  -2.082  0.00  0.00      A    C  
ATOM   4461  CG  GLN A 279      25.131 -20.677  -0.824  0.00  0.00      A    C  
ATOM   4462  CD  GLN A 279      24.684 -22.050  -0.373  0.00  0.00      A    C  
ATOM   4463  NE2 GLN A 279      23.562 -22.162   0.371  0.00  0.00      A    N  
ATOM   4464  OE1 GLN A 279      25.353 -23.026  -0.677  0.00  0.00      A    O  
ATOM   4465  H   GLN A 279      27.136 -20.981  -4.426  0.00  0.00      A    H  
ATOM   4466  HA  GLN A 279      24.990 -22.287  -3.119  0.00  0.00      A    H  
ATOM   4467  HB2 GLN A 279      26.935 -21.322  -1.874  0.00  0.00      A    H  
ATOM   4468  HB3 GLN A 279      26.392 -19.678  -2.294  0.00  0.00      A    H  
ATOM   4469  HG2 GLN A 279      25.691 -20.233   0.014  0.00  0.00      A    H  
ATOM   4470  HG3 GLN A 279      24.256 -20.037  -1.019  0.00  0.00      A    H  
ATOM   4471 HE21 GLN A 279      23.033 -21.356   0.641  0.00  0.00      A    H  
ATOM   4472 HE22 GLN A 279      23.253 -23.066   0.670  0.00  0.00      A    H  
ATOM   4473  N   ALA A 280      24.277 -19.208  -4.227  0.00  0.00      A    N  
ATOM   4474  CA  ALA A 280      23.110 -18.366  -4.480  0.00  0.00      A    C  
ATOM   4475  C   ALA A 280      22.099 -19.122  -5.310  0.00  0.00      A    C  
ATOM   4476  O   ALA A 280      20.915 -19.040  -5.025  0.00  0.00      A    O  
ATOM   4477  CB  ALA A 280      23.469 -17.071  -5.249  0.00  0.00      A    C  
ATOM   4478  H   ALA A 280      25.188 -18.876  -4.479  0.00  0.00      A    H  
ATOM   4479  HA  ALA A 280      22.667 -18.089  -3.507  0.00  0.00      A    H  
ATOM   4480  HB1 ALA A 280      22.587 -16.417  -5.335  0.00  0.00      A    H  
ATOM   4481  HB2 ALA A 280      24.268 -16.521  -4.729  0.00  0.00      A    H  
ATOM   4482  HB3 ALA A 280      23.809 -17.327  -6.261  0.00  0.00      A    H  
ATOM   4483  N   GLU A 281      22.554 -19.860  -6.347  0.00  0.00      A    N  
ATOM   4484  CA  GLU A 281      21.609 -20.561  -7.211  0.00  0.00      A    C  
ATOM   4485  C   GLU A 281      20.956 -21.714  -6.473  0.00  0.00      A    C  
ATOM   4486  O   GLU A 281      19.781 -21.949  -6.710  0.00  0.00      A    O  
ATOM   4487  CB  GLU A 281      22.275 -21.007  -8.540  0.00  0.00      A    C  
ATOM   4488  CG  GLU A 281      22.729 -19.806  -9.415  0.00  0.00      A    C  
ATOM   4489  CD  GLU A 281      21.632 -18.875  -9.857  0.00  0.00      A    C  
ATOM   4490  OE1 GLU A 281      20.509 -19.356 -10.154  0.00  0.00      A    O  
ATOM   4491  OE2 GLU A 281      21.886 -17.644  -9.927  0.00  0.00      A    O1-
ATOM   4492  H   GLU A 281      23.536 -19.940  -6.532  0.00  0.00      A    H  
ATOM   4493  HA  GLU A 281      20.816 -19.848  -7.483  0.00  0.00      A    H  
ATOM   4494  HB2 GLU A 281      23.149 -21.635  -8.311  0.00  0.00      A    H  
ATOM   4495  HB3 GLU A 281      21.564 -21.610  -9.121  0.00  0.00      A    H  
ATOM   4496  HG2 GLU A 281      23.514 -19.231  -8.900  0.00  0.00      A    H  
ATOM   4497  HG3 GLU A 281      23.147 -20.204 -10.346  0.00  0.00      A    H  
ATOM   4498  N   LEU A 282      21.659 -22.437  -5.565  0.00  0.00      A    N  
ATOM   4499  CA  LEU A 282      20.975 -23.441  -4.740  0.00  0.00      A    C  
ATOM   4500  C   LEU A 282      19.822 -22.760  -4.032  0.00  0.00      A    C  
ATOM   4501  O   LEU A 282      18.727 -23.303  -4.006  0.00  0.00      A    O  
ATOM   4502  CB  LEU A 282      21.879 -24.092  -3.644  0.00  0.00      A    C  
ATOM   4503  CG  LEU A 282      22.967 -25.108  -4.118  0.00  0.00      A    C  
ATOM   4504  CD1 LEU A 282      23.919 -25.461  -2.938  0.00  0.00      A    C  
ATOM   4505  CD2 LEU A 282      22.369 -26.446  -4.647  0.00  0.00      A    C  
ATOM   4506  H   LEU A 282      22.633 -22.264  -5.411  0.00  0.00      A    H  
ATOM   4507  HA  LEU A 282      20.535 -24.221  -5.380  0.00  0.00      A    H  
ATOM   4508  HB2 LEU A 282      22.365 -23.278  -3.086  0.00  0.00      A    H  
ATOM   4509  HB3 LEU A 282      21.232 -24.626  -2.935  0.00  0.00      A    H  
ATOM   4510  HG  LEU A 282      23.578 -24.636  -4.905  0.00  0.00      A    H  
ATOM   4511 HD11 LEU A 282      23.358 -25.930  -2.115  0.00  0.00      A    H  
ATOM   4512 HD12 LEU A 282      24.706 -26.158  -3.266  0.00  0.00      A    H  
ATOM   4513 HD13 LEU A 282      24.411 -24.561  -2.549  0.00  0.00      A    H  
ATOM   4514 HD21 LEU A 282      21.690 -26.294  -5.492  0.00  0.00      A    H  
ATOM   4515 HD22 LEU A 282      23.173 -27.114  -4.992  0.00  0.00      A    H  
ATOM   4516 HD23 LEU A 282      21.817 -26.960  -3.845  0.00  0.00      A    H  
ATOM   4517  N   GLU A 283      20.051 -21.563  -3.448  0.00  0.00      A    N  
ATOM   4518  CA  GLU A 283      18.986 -20.899  -2.698  0.00  0.00      A    C  
ATOM   4519  C   GLU A 283      17.875 -20.476  -3.635  0.00  0.00      A    C  
ATOM   4520  O   GLU A 283      16.719 -20.667  -3.290  0.00  0.00      A    O  
ATOM   4521  CB  GLU A 283      19.524 -19.683  -1.895  0.00  0.00      A    C  
ATOM   4522  CG  GLU A 283      20.507 -20.136  -0.779  0.00  0.00      A    C  
ATOM   4523  CD  GLU A 283      21.158 -18.984  -0.057  0.00  0.00      A    C  
ATOM   4524  OE1 GLU A 283      22.092 -19.250   0.747  0.00  0.00      A    O  
ATOM   4525  OE2 GLU A 283      20.752 -17.811  -0.279  0.00  0.00      A    O1-
ATOM   4526  H   GLU A 283      20.943 -21.116  -3.531  0.00  0.00      A    H  
ATOM   4527  HA  GLU A 283      18.574 -21.620  -1.971  0.00  0.00      A    H  
ATOM   4528  HB2 GLU A 283      20.029 -18.984  -2.579  0.00  0.00      A    H  
ATOM   4529  HB3 GLU A 283      18.677 -19.153  -1.429  0.00  0.00      A    H  
ATOM   4530  HG2 GLU A 283      19.966 -20.745  -0.037  0.00  0.00      A    H  
ATOM   4531  HG3 GLU A 283      21.309 -20.756  -1.206  0.00  0.00      A    H  
ATOM   4532  N   LYS A 284      18.188 -19.914  -4.825  0.00  0.00      A    N  
ATOM   4533  CA  LYS A 284      17.122 -19.551  -5.761  0.00  0.00      A    C  
ATOM   4534  C   LYS A 284      16.257 -20.748  -6.089  0.00  0.00      A    C  
ATOM   4535  O   LYS A 284      15.094 -20.541  -6.399  0.00  0.00      A    O  
ATOM   4536  CB  LYS A 284      17.654 -18.974  -7.104  0.00  0.00      A    C  
ATOM   4537  CG  LYS A 284      18.205 -17.527  -6.956  0.00  0.00      A    C  
ATOM   4538  CD  LYS A 284      18.839 -17.038  -8.287  0.00  0.00      A    C  
ATOM   4539  CE  LYS A 284      19.109 -15.507  -8.335  0.00  0.00      A    C  
ATOM   4540  NZ  LYS A 284      20.060 -15.045  -7.299  0.00  0.00      A    N1+
ATOM   4541  H   LYS A 284      19.142 -19.763  -5.088  0.00  0.00      A    H  
ATOM   4542  HA  LYS A 284      16.480 -18.792  -5.282  0.00  0.00      A    H  
ATOM   4543  HB2 LYS A 284      18.421 -19.652  -7.506  0.00  0.00      A    H  
ATOM   4544  HB3 LYS A 284      16.829 -18.941  -7.835  0.00  0.00      A    H  
ATOM   4545  HG2 LYS A 284      17.377 -16.854  -6.679  0.00  0.00      A    H  
ATOM   4546  HG3 LYS A 284      18.958 -17.494  -6.153  0.00  0.00      A    H  
ATOM   4547  HD2 LYS A 284      19.788 -17.572  -8.425  0.00  0.00      A    H  
ATOM   4548  HD3 LYS A 284      18.175 -17.293  -9.129  0.00  0.00      A    H  
ATOM   4549  HE2 LYS A 284      19.522 -15.263  -9.330  0.00  0.00      A    H  
ATOM   4550  HE3 LYS A 284      18.152 -14.968  -8.231  0.00  0.00      A    H  
ATOM   4551  HZ1 LYS A 284      21.000 -15.576  -7.352  0.00  0.00      A    H  
ATOM   4552  HZ2 LYS A 284      20.283 -13.993  -7.422  0.00  0.00      A    H  
ATOM   4553  HZ3 LYS A 284      19.666 -15.152  -6.298  0.00  0.00      A    H  
ATOM   4554  N   GLY A 285      16.784 -21.995  -6.044  0.00  0.00      A    N  
ATOM   4555  CA  GLY A 285      15.980 -23.144  -6.454  0.00  0.00      A    C  
ATOM   4556  C   GLY A 285      16.038 -23.374  -7.945  0.00  0.00      A    C  
ATOM   4557  O   GLY A 285      15.245 -24.158  -8.442  0.00  0.00      A    O  
ATOM   4558  H   GLY A 285      17.742 -22.158  -5.797  0.00  0.00      A    H  
ATOM   4559  HA2 GLY A 285      14.930 -22.997  -6.162  0.00  0.00      A    H  
ATOM   4560  HA3 GLY A 285      16.347 -24.055  -5.955  0.00  0.00      A    H  
ATOM   4561  N   SER A 286      16.973 -22.724  -8.677  0.00  0.00      A    N  
ATOM   4562  CA  SER A 286      17.109 -22.980 -10.107  0.00  0.00      A    C  
ATOM   4563  C   SER A 286      17.964 -24.199 -10.369  0.00  0.00      A    C  
ATOM   4564  O   SER A 286      18.076 -24.557 -11.531  0.00  0.00      A    O  
ATOM   4565  CB  SER A 286      17.801 -21.757 -10.752  0.00  0.00      A    C  
ATOM   4566  OG  SER A 286      19.046 -21.591 -10.060  0.00  0.00      A    O  
ATOM   4567  H   SER A 286      17.645 -22.108  -8.261  0.00  0.00      A    H  
ATOM   4568  HA  SER A 286      16.121 -23.108 -10.578  0.00  0.00      A    H  
ATOM   4569  HB2 SER A 286      17.968 -21.918 -11.829  0.00  0.00      A    H  
ATOM   4570  HB3 SER A 286      17.166 -20.864 -10.618  0.00  0.00      A    H  
ATOM   4571  HG  SER A 286      19.524 -20.831 -10.367  0.00  0.00      A    H  
ATOM   4572  N   LEU A 287      18.575 -24.843  -9.343  0.00  0.00      A    N  
ATOM   4573  CA  LEU A 287      19.389 -26.031  -9.587  0.00  0.00      A    C  
ATOM   4574  C   LEU A 287      18.557 -27.263  -9.342  0.00  0.00      A    C  
ATOM   4575  O   LEU A 287      17.622 -27.198  -8.560  0.00  0.00      A    O  
ATOM   4576  CB  LEU A 287      20.647 -26.062  -8.677  0.00  0.00      A    C  
ATOM   4577  CG  LEU A 287      21.614 -24.875  -8.959  0.00  0.00      A    C  
ATOM   4578  CD1 LEU A 287      22.717 -24.785  -7.875  0.00  0.00      A    C  
ATOM   4579  CD2 LEU A 287      22.331 -25.011 -10.323  0.00  0.00      A    C  
ATOM   4580  H   LEU A 287      18.470 -24.562  -8.389  0.00  0.00      A    H  
ATOM   4581  HA  LEU A 287      19.711 -26.061 -10.634  0.00  0.00      A    H  
ATOM   4582  HB2 LEU A 287      20.309 -26.023  -7.630  0.00  0.00      A    H  
ATOM   4583  HB3 LEU A 287      21.183 -27.014  -8.820  0.00  0.00      A    H  
ATOM   4584  HG  LEU A 287      21.034 -23.938  -8.949  0.00  0.00      A    H  
ATOM   4585 HD11 LEU A 287      23.249 -25.744  -7.770  0.00  0.00      A    H  
ATOM   4586 HD12 LEU A 287      23.442 -23.999  -8.121  0.00  0.00      A    H  
ATOM   4587 HD13 LEU A 287      22.265 -24.520  -6.920  0.00  0.00      A    H  
ATOM   4588 HD21 LEU A 287      21.634 -24.980 -11.161  0.00  0.00      A    H  
ATOM   4589 HD22 LEU A 287      23.038 -24.180 -10.456  0.00  0.00      A    H  
ATOM   4590 HD23 LEU A 287      22.871 -25.967 -10.352  0.00  0.00      A    H  
ATOM   4591  N   PHE A 288      18.898 -28.386 -10.017  0.00  0.00      A    N  
ATOM   4592  CA  PHE A 288      18.142 -29.621  -9.851  0.00  0.00      A    C  
ATOM   4593  C   PHE A 288      19.096 -30.788  -9.947  0.00  0.00      A    C  
ATOM   4594  O   PHE A 288      20.162 -30.601 -10.510  0.00  0.00      A    O  
ATOM   4595  CB  PHE A 288      17.058 -29.741 -10.950  0.00  0.00      A    C  
ATOM   4596  CG  PHE A 288      16.018 -28.613 -10.878  0.00  0.00      A    C  
ATOM   4597  CD1 PHE A 288      16.322 -27.347 -11.391  0.00  0.00      A    C  
ATOM   4598  CD2 PHE A 288      14.756 -28.835 -10.313  0.00  0.00      A    C  
ATOM   4599  CE1 PHE A 288      15.399 -26.303 -11.282  0.00  0.00      A    C  
ATOM   4600  CE2 PHE A 288      13.838 -27.787 -10.192  0.00  0.00      A    C  
ATOM   4601  CZ  PHE A 288      14.162 -26.516 -10.668  0.00  0.00      A    C  
ATOM   4602  H   PHE A 288      19.659 -28.396 -10.671  0.00  0.00      A    H  
ATOM   4603  HA  PHE A 288      17.688 -29.650  -8.851  0.00  0.00      A    H  
ATOM   4604  HB2 PHE A 288      17.542 -29.706 -11.936  0.00  0.00      A    H  
ATOM   4605  HB3 PHE A 288      16.559 -30.714 -10.852  0.00  0.00      A    H  
ATOM   4606  HD1 PHE A 288      17.276 -27.170 -11.878  0.00  0.00      A    H  
ATOM   4607  HD2 PHE A 288      14.480 -29.825  -9.967  0.00  0.00      A    H  
ATOM   4608  HE1 PHE A 288      15.634 -25.323 -11.675  0.00  0.00      A    H  
ATOM   4609  HE2 PHE A 288      12.871 -27.954  -9.732  0.00  0.00      A    H  
ATOM   4610  HZ  PHE A 288      13.455 -25.698 -10.567  0.00  0.00      A    H  
ATOM   4611  N   LEU A 289      18.743 -31.976  -9.405  0.00  0.00      A    N  
ATOM   4612  CA  LEU A 289      19.685 -33.091  -9.345  0.00  0.00      A    C  
ATOM   4613  C   LEU A 289      19.034 -34.357  -9.860  0.00  0.00      A    C  
ATOM   4614  O   LEU A 289      17.892 -34.592  -9.501  0.00  0.00      A    O  
ATOM   4615  CB  LEU A 289      20.066 -33.284  -7.850  0.00  0.00      A    C  
ATOM   4616  CG  LEU A 289      21.105 -34.415  -7.584  0.00  0.00      A    C  
ATOM   4617  CD1 LEU A 289      22.535 -34.001  -8.023  0.00  0.00      A    C  
ATOM   4618  CD2 LEU A 289      21.118 -34.776  -6.074  0.00  0.00      A    C  
ATOM   4619  H   LEU A 289      17.852 -32.101  -8.970  0.00  0.00      A    H  
ATOM   4620  HA  LEU A 289      20.593 -32.867  -9.920  0.00  0.00      A    H  
ATOM   4621  HB2 LEU A 289      20.464 -32.336  -7.455  0.00  0.00      A    H  
ATOM   4622  HB3 LEU A 289      19.136 -33.511  -7.303  0.00  0.00      A    H  
ATOM   4623  HG  LEU A 289      20.813 -35.323  -8.138  0.00  0.00      A    H  
ATOM   4624 HD11 LEU A 289      22.859 -33.087  -7.503  0.00  0.00      A    H  
ATOM   4625 HD12 LEU A 289      23.238 -34.808  -7.776  0.00  0.00      A    H  
ATOM   4626 HD13 LEU A 289      22.591 -33.830  -9.105  0.00  0.00      A    H  
ATOM   4627 HD21 LEU A 289      20.133 -35.163  -5.778  0.00  0.00      A    H  
ATOM   4628 HD22 LEU A 289      21.865 -35.557  -5.865  0.00  0.00      A    H  
ATOM   4629 HD23 LEU A 289      21.351 -33.890  -5.463  0.00  0.00      A    H  
ATOM   4630  N   VAL A 290      19.750 -35.180 -10.665  0.00  0.00      A    N  
ATOM   4631  CA  VAL A 290      19.287 -36.531 -10.989  0.00  0.00      A    C  
ATOM   4632  C   VAL A 290      20.272 -37.429 -10.279  0.00  0.00      A    C  
ATOM   4633  O   VAL A 290      21.452 -37.256 -10.540  0.00  0.00      A    O  
ATOM   4634  CB  VAL A 290      19.322 -36.785 -12.523  0.00  0.00      A    C  
ATOM   4635  CG1 VAL A 290      19.122 -38.286 -12.869  0.00  0.00      A    C  
ATOM   4636  CG2 VAL A 290      18.250 -35.928 -13.246  0.00  0.00      A    C  
ATOM   4637  H   VAL A 290      20.667 -34.926 -10.981  0.00  0.00      A    H  
ATOM   4638  HA  VAL A 290      18.261 -36.722 -10.634  0.00  0.00      A    H  
ATOM   4639  HB  VAL A 290      20.312 -36.490 -12.898  0.00  0.00      A    H  
ATOM   4640 HG11 VAL A 290      18.171 -38.651 -12.458  0.00  0.00      A    H  
ATOM   4641 HG12 VAL A 290      19.105 -38.422 -13.961  0.00  0.00      A    H  
ATOM   4642 HG13 VAL A 290      19.939 -38.896 -12.453  0.00  0.00      A    H  
ATOM   4643 HG21 VAL A 290      18.284 -34.884 -12.901  0.00  0.00      A    H  
ATOM   4644 HG22 VAL A 290      18.414 -35.942 -14.334  0.00  0.00      A    H  
ATOM   4645 HG23 VAL A 290      17.253 -36.342 -13.042  0.00  0.00      A    H  
ATOM   4646  N   ASP A 291      19.840 -38.357  -9.392  0.00  0.00      A    N  
ATOM   4647  CA  ASP A 291      20.791 -39.167  -8.630  0.00  0.00      A    C  
ATOM   4648  C   ASP A 291      20.489 -40.626  -8.877  0.00  0.00      A    C  
ATOM   4649  O   ASP A 291      19.483 -41.088  -8.361  0.00  0.00      A    O  
ATOM   4650  CB  ASP A 291      20.656 -38.805  -7.125  0.00  0.00      A    C  
ATOM   4651  CG  ASP A 291      21.685 -39.479  -6.252  0.00  0.00      A    C  
ATOM   4652  OD1 ASP A 291      22.297 -40.491  -6.691  0.00  0.00      A    O  
ATOM   4653  OD2 ASP A 291      21.896 -38.995  -5.107  0.00  0.00      A    O1-
ATOM   4654  H   ASP A 291      18.864 -38.495  -9.207  0.00  0.00      A    H  
ATOM   4655  HA  ASP A 291      21.834 -38.955  -8.905  0.00  0.00      A    H  
ATOM   4656  HB2 ASP A 291      20.776 -37.716  -7.018  0.00  0.00      A    H  
ATOM   4657  HB3 ASP A 291      19.652 -39.071  -6.758  0.00  0.00      A    H  
ATOM   4658  N   HIS A 292      21.332 -41.374  -9.633  0.00  0.00      A    N  
ATOM   4659  CA  HIS A 292      21.125 -42.815  -9.766  0.00  0.00      A    C  
ATOM   4660  C   HIS A 292      21.975 -43.533  -8.737  0.00  0.00      A    C  
ATOM   4661  O   HIS A 292      22.648 -44.492  -9.082  0.00  0.00      A    O  
ATOM   4662  CB  HIS A 292      21.484 -43.316 -11.189  0.00  0.00      A    C  
ATOM   4663  CG  HIS A 292      20.746 -42.622 -12.303  0.00  0.00      A    C  
ATOM   4664  CD2 HIS A 292      19.533 -42.979 -12.768  0.00  0.00      A    C  
ATOM   4665  ND1 HIS A 292      21.201 -41.591 -12.979  0.00  0.00      A    N  
ATOM   4666  CE1 HIS A 292      20.340 -41.257 -13.889  0.00  0.00      A    C  
ATOM   4667  NE2 HIS A 292      19.347 -42.019 -13.821  0.00  0.00      A    N  
ATOM   4668  H   HIS A 292      22.152 -40.982 -10.055  0.00  0.00      A    H  
ATOM   4669  HA  HIS A 292      20.071 -43.091  -9.590  0.00  0.00      A    H  
ATOM   4670  HB2 HIS A 292      22.566 -43.214 -11.355  0.00  0.00      A    H  
ATOM   4671  HB3 HIS A 292      21.226 -44.385 -11.246  0.00  0.00      A    H  
ATOM   4672  HD1 HIS A 292      22.108 -41.126 -12.822  0.00  0.00      A    H  
ATOM   4673  HD2 HIS A 292      18.873 -43.777 -12.440  0.00  0.00      A    H  
ATOM   4674  HE1 HIS A 292      20.433 -40.450 -14.614  0.00  0.00      A    H  
ATOM   4675  N   GLY A 293      21.967 -43.098  -7.457  0.00  0.00      A    N  
ATOM   4676  CA  GLY A 293      22.788 -43.771  -6.453  0.00  0.00      A    C  
ATOM   4677  C   GLY A 293      22.363 -45.203  -6.244  0.00  0.00      A    C  
ATOM   4678  O   GLY A 293      23.182 -45.997  -5.811  0.00  0.00      A    O  
ATOM   4679  H   GLY A 293      21.395 -42.331  -7.161  0.00  0.00      A    H  
ATOM   4680  HA2 GLY A 293      22.729 -43.252  -5.483  0.00  0.00      A    H  
ATOM   4681  HA3 GLY A 293      23.836 -43.757  -6.781  0.00  0.00      A    H  
ATOM   4682  N   ILE A 294      21.088 -45.555  -6.528  0.00  0.00      A    N  
ATOM   4683  CA  ILE A 294      20.637 -46.932  -6.319  0.00  0.00      A    C  
ATOM   4684  C   ILE A 294      21.408 -47.938  -7.154  0.00  0.00      A    C  
ATOM   4685  O   ILE A 294      21.402 -49.099  -6.778  0.00  0.00      A    O  
ATOM   4686  CB  ILE A 294      19.093 -47.053  -6.515  0.00  0.00      A    C  
ATOM   4687  CG1 ILE A 294      18.515 -48.352  -5.873  0.00  0.00      A    C  
ATOM   4688  CG2 ILE A 294      18.733 -46.933  -8.023  0.00  0.00      A    C  
ATOM   4689  CD1 ILE A 294      16.986 -48.266  -5.610  0.00  0.00      A    C  
ATOM   4690  H   ILE A 294      20.432 -44.870  -6.844  0.00  0.00      A    H  
ATOM   4691  HA  ILE A 294      20.858 -47.149  -5.260  0.00  0.00      A    H  
ATOM   4692  HB  ILE A 294      18.633 -46.207  -5.976  0.00  0.00      A    H  
ATOM   4693 HG12 ILE A 294      18.733 -49.221  -6.511  0.00  0.00      A    H  
ATOM   4694 HG13 ILE A 294      18.988 -48.530  -4.893  0.00  0.00      A    H  
ATOM   4695 HG21 ILE A 294      19.222 -47.725  -8.605  0.00  0.00      A    H  
ATOM   4696 HG22 ILE A 294      17.651 -47.011  -8.185  0.00  0.00      A    H  
ATOM   4697 HG23 ILE A 294      19.068 -45.967  -8.428  0.00  0.00      A    H  
ATOM   4698 HD11 ILE A 294      16.415 -48.104  -6.532  0.00  0.00      A    H  
ATOM   4699 HD12 ILE A 294      16.632 -49.199  -5.155  0.00  0.00      A    H  
ATOM   4700 HD13 ILE A 294      16.761 -47.443  -4.916  0.00  0.00      A    H  
ATOM   4701  N   LEU A 295      22.091 -47.552  -8.262  0.00  0.00      A    N  
ATOM   4702  CA  LEU A 295      22.947 -48.506  -8.985  0.00  0.00      A    C  
ATOM   4703  C   LEU A 295      24.291 -48.704  -8.302  0.00  0.00      A    C  
ATOM   4704  O   LEU A 295      25.119 -49.409  -8.860  0.00  0.00      A    O  
ATOM   4705  CB  LEU A 295      23.266 -48.019 -10.432  0.00  0.00      A    C  
ATOM   4706  CG  LEU A 295      22.035 -47.887 -11.372  0.00  0.00      A    C  
ATOM   4707  CD1 LEU A 295      22.357 -46.926 -12.550  0.00  0.00      A    C  
ATOM   4708  CD2 LEU A 295      21.615 -49.254 -11.976  0.00  0.00      A    C  
ATOM   4709  H   LEU A 295      22.071 -46.600  -8.570  0.00  0.00      A    H  
ATOM   4710  HA  LEU A 295      22.443 -49.482  -9.047  0.00  0.00      A    H  
ATOM   4711  HB2 LEU A 295      23.734 -47.034 -10.313  0.00  0.00      A    H  
ATOM   4712  HB3 LEU A 295      23.995 -48.678 -10.933  0.00  0.00      A    H  
ATOM   4713  HG  LEU A 295      21.197 -47.461 -10.792  0.00  0.00      A    H  
ATOM   4714 HD11 LEU A 295      23.146 -47.344 -13.194  0.00  0.00      A    H  
ATOM   4715 HD12 LEU A 295      21.452 -46.760 -13.155  0.00  0.00      A    H  
ATOM   4716 HD13 LEU A 295      22.715 -45.960 -12.173  0.00  0.00      A    H  
ATOM   4717 HD21 LEU A 295      21.591 -50.054 -11.226  0.00  0.00      A    H  
ATOM   4718 HD22 LEU A 295      20.620 -49.139 -12.430  0.00  0.00      A    H  
ATOM   4719 HD23 LEU A 295      22.314 -49.577 -12.759  0.00  0.00      A    H  
ATOM   4720  N   SER A 296      24.585 -48.102  -7.128  0.00  0.00      A    N  
ATOM   4721  CA  SER A 296      25.938 -48.205  -6.582  0.00  0.00      A    C  
ATOM   4722  C   SER A 296      26.295 -49.640  -6.274  0.00  0.00      A    C  
ATOM   4723  O   SER A 296      25.528 -50.287  -5.579  0.00  0.00      A    O  
ATOM   4724  CB  SER A 296      26.116 -47.344  -5.309  0.00  0.00      A    C  
ATOM   4725  OG  SER A 296      27.482 -47.415  -4.867  0.00  0.00      A    O  
ATOM   4726  H   SER A 296      23.922 -47.540  -6.637  0.00  0.00      A    H  
ATOM   4727  HA  SER A 296      26.637 -47.795  -7.327  0.00  0.00      A    H  
ATOM   4728  HB2 SER A 296      25.857 -46.305  -5.563  0.00  0.00      A    H  
ATOM   4729  HB3 SER A 296      25.434 -47.698  -4.518  0.00  0.00      A    H  
ATOM   4730  HG  SER A 296      27.642 -46.880  -4.096  0.00  0.00      A    H  
ATOM   4731  N   GLY A 297      27.443 -50.160  -6.770  0.00  0.00      A    N  
ATOM   4732  CA  GLY A 297      27.815 -51.538  -6.462  0.00  0.00      A    C  
ATOM   4733  C   GLY A 297      26.745 -52.518  -6.876  0.00  0.00      A    C  
ATOM   4734  O   GLY A 297      26.513 -53.465  -6.140  0.00  0.00      A    O  
ATOM   4735  H   GLY A 297      28.069 -49.620  -7.337  0.00  0.00      A    H  
ATOM   4736  HA2 GLY A 297      28.002 -51.617  -5.379  0.00  0.00      A    H  
ATOM   4737  HA3 GLY A 297      28.741 -51.821  -6.989  0.00  0.00      A    H  
ATOM   4738  N   ILE A 298      26.091 -52.315  -8.044  0.00  0.00      A    N  
ATOM   4739  CA  ILE A 298      25.047 -53.248  -8.482  0.00  0.00      A    C  
ATOM   4740  C   ILE A 298      25.711 -54.429  -9.157  0.00  0.00      A    C  
ATOM   4741  O   ILE A 298      26.772 -54.237  -9.729  0.00  0.00      A    O  
ATOM   4742  CB  ILE A 298      24.000 -52.541  -9.402  0.00  0.00      A    C  
ATOM   4743  CG1 ILE A 298      22.589 -53.207  -9.396  0.00  0.00      A    C  
ATOM   4744  CG2 ILE A 298      24.520 -52.392 -10.861  0.00  0.00      A    C  
ATOM   4745  CD1 ILE A 298      21.800 -52.941  -8.084  0.00  0.00      A    C  
ATOM   4746  H   ILE A 298      26.336 -51.546  -8.636  0.00  0.00      A    H  
ATOM   4747  HA  ILE A 298      24.534 -53.610  -7.581  0.00  0.00      A    H  
ATOM   4748  HB  ILE A 298      23.854 -51.528  -9.003  0.00  0.00      A    H  
ATOM   4749 HG12 ILE A 298      21.993 -52.780 -10.219  0.00  0.00      A    H  
ATOM   4750 HG13 ILE A 298      22.676 -54.287  -9.581  0.00  0.00      A    H  
ATOM   4751 HG21 ILE A 298      24.572 -53.373 -11.356  0.00  0.00      A    H  
ATOM   4752 HG22 ILE A 298      23.844 -51.749 -11.445  0.00  0.00      A    H  
ATOM   4753 HG23 ILE A 298      25.520 -51.934 -10.883  0.00  0.00      A    H  
ATOM   4754 HD11 ILE A 298      21.683 -51.860  -7.928  0.00  0.00      A    H  
ATOM   4755 HD12 ILE A 298      20.798 -53.389  -8.135  0.00  0.00      A    H  
ATOM   4756 HD13 ILE A 298      22.306 -53.361  -7.208  0.00  0.00      A    H  
ATOM   4757  N   GLN A 299      25.128 -55.651  -9.109  0.00  0.00      A    N  
ATOM   4758  CA  GLN A 299      25.763 -56.792  -9.772  0.00  0.00      A    C  
ATOM   4759  C   GLN A 299      25.838 -56.511 -11.257  0.00  0.00      A    C  
ATOM   4760  O   GLN A 299      24.868 -55.979 -11.774  0.00  0.00      A    O  
ATOM   4761  CB  GLN A 299      24.972 -58.111  -9.529  0.00  0.00      A    C  
ATOM   4762  CG  GLN A 299      25.615 -59.343 -10.223  0.00  0.00      A    C  
ATOM   4763  CD  GLN A 299      26.979 -59.658  -9.654  0.00  0.00      A    C  
ATOM   4764  NE2 GLN A 299      27.065 -60.445  -8.557  0.00  0.00      A    N  
ATOM   4765  OE1 GLN A 299      27.966 -59.192 -10.200  0.00  0.00      A    O  
ATOM   4766  H   GLN A 299      24.268 -55.797  -8.618  0.00  0.00      A    H  
ATOM   4767  HA  GLN A 299      26.772 -56.904  -9.342  0.00  0.00      A    H  
ATOM   4768  HB2 GLN A 299      24.908 -58.301  -8.445  0.00  0.00      A    H  
ATOM   4769  HB3 GLN A 299      23.947 -57.981  -9.916  0.00  0.00      A    H  
ATOM   4770  HG2 GLN A 299      24.967 -60.221 -10.076  0.00  0.00      A    H  
ATOM   4771  HG3 GLN A 299      25.685 -59.177 -11.308  0.00  0.00      A    H  
ATOM   4772 HE21 GLN A 299      26.248 -60.822  -8.118  0.00  0.00      A    H  
ATOM   4773 HE22 GLN A 299      27.963 -60.665  -8.174  0.00  0.00      A    H  
ATOM   4774  N   THR A 300      26.957 -56.852 -11.946  0.00  0.00      A    N  
ATOM   4775  CA  THR A 300      27.078 -56.582 -13.380  0.00  0.00      A    C  
ATOM   4776  C   THR A 300      26.933 -57.869 -14.161  0.00  0.00      A    C  
ATOM   4777  O   THR A 300      27.013 -58.932 -13.567  0.00  0.00      A    O  
ATOM   4778  CB  THR A 300      28.431 -55.884 -13.682  0.00  0.00      A    C  
ATOM   4779  CG2 THR A 300      28.497 -54.509 -12.964  0.00  0.00      A    C  
ATOM   4780  OG1 THR A 300      29.486 -56.750 -13.230  0.00  0.00      A    O  
ATOM   4781  H   THR A 300      27.729 -57.315 -11.505  0.00  0.00      A    H  
ATOM   4782  HA  THR A 300      26.293 -55.893 -13.717  0.00  0.00      A    H  
ATOM   4783  HB  THR A 300      28.530 -55.722 -14.770  0.00  0.00      A    H  
ATOM   4784  HG1 THR A 300      30.351 -56.394 -13.408  0.00  0.00      A    H  
ATOM   4785 HG21 THR A 300      28.392 -54.639 -11.876  0.00  0.00      A    H  
ATOM   4786 HG22 THR A 300      29.461 -54.018 -13.160  0.00  0.00      A    H  
ATOM   4787 HG23 THR A 300      27.691 -53.848 -13.321  0.00  0.00      A    H  
ATOM   4788  N   ASN A 301      26.709 -57.775 -15.493  0.00  0.00      A    N  
ATOM   4789  CA  ASN A 301      26.473 -58.958 -16.322  0.00  0.00      A    C  
ATOM   4790  C   ASN A 301      27.726 -59.305 -17.091  0.00  0.00      A    C  
ATOM   4791  O   ASN A 301      28.668 -58.529 -17.055  0.00  0.00      A    O  
ATOM   4792  CB  ASN A 301      25.363 -58.616 -17.358  0.00  0.00      A    C  
ATOM   4793  CG  ASN A 301      24.777 -59.806 -18.084  0.00  0.00      A    C  
ATOM   4794  ND2 ASN A 301      24.026 -59.577 -19.180  0.00  0.00      A    N  
ATOM   4795  OD1 ASN A 301      24.986 -60.936 -17.672  0.00  0.00      A    O  
ATOM   4796  H   ASN A 301      26.703 -56.884 -15.947  0.00  0.00      A    H  
ATOM   4797  HA  ASN A 301      26.142 -59.811 -15.707  0.00  0.00      A    H  
ATOM   4798  HB2 ASN A 301      24.536 -58.117 -16.835  0.00  0.00      A    H  
ATOM   4799  HB3 ASN A 301      25.775 -57.907 -18.093  0.00  0.00      A    H  
ATOM   4800 HD21 ASN A 301      23.866 -58.647 -19.502  0.00  0.00      A    H  
ATOM   4801 HD22 ASN A 301      23.627 -60.341 -19.686  0.00  0.00      A    H  
ATOM   4802  N   VAL A 302      27.729 -60.452 -17.811  0.00  0.00      A    N  
ATOM   4803  CA  VAL A 302      28.782 -60.746 -18.779  0.00  0.00      A    C  
ATOM   4804  C   VAL A 302      28.105 -60.802 -20.133  0.00  0.00      A    C  
ATOM   4805  O   VAL A 302      27.031 -61.378 -20.197  0.00  0.00      A    O  
ATOM   4806  CB  VAL A 302      29.461 -62.104 -18.444  0.00  0.00      A    C  
ATOM   4807  CG1 VAL A 302      30.612 -62.414 -19.440  0.00  0.00      A    C  
ATOM   4808  CG2 VAL A 302      29.997 -62.100 -16.985  0.00  0.00      A    C  
ATOM   4809  H   VAL A 302      26.977 -61.110 -17.746  0.00  0.00      A    H  
ATOM   4810  HA  VAL A 302      29.562 -59.970 -18.775  0.00  0.00      A    H  
ATOM   4811  HB  VAL A 302      28.704 -62.902 -18.528  0.00  0.00      A    H  
ATOM   4812 HG11 VAL A 302      31.402 -61.652 -19.368  0.00  0.00      A    H  
ATOM   4813 HG12 VAL A 302      31.056 -63.396 -19.215  0.00  0.00      A    H  
ATOM   4814 HG13 VAL A 302      30.234 -62.435 -20.473  0.00  0.00      A    H  
ATOM   4815 HG21 VAL A 302      29.180 -61.932 -16.267  0.00  0.00      A    H  
ATOM   4816 HG22 VAL A 302      30.466 -63.068 -16.747  0.00  0.00      A    H  
ATOM   4817 HG23 VAL A 302      30.748 -61.307 -16.851  0.00  0.00      A    H  
ATOM   4818  N   ILE A 303      28.697 -60.226 -21.208  0.00  0.00      A    N  
ATOM   4819  CA  ILE A 303      28.108 -60.312 -22.548  0.00  0.00      A    C  
ATOM   4820  C   ILE A 303      29.207 -60.808 -23.460  0.00  0.00      A    C  
ATOM   4821  O   ILE A 303      30.299 -60.274 -23.355  0.00  0.00      A    O  
ATOM   4822  CB  ILE A 303      27.576 -58.922 -23.011  0.00  0.00      A    C  
ATOM   4823  CG1 ILE A 303      26.287 -58.540 -22.220  0.00  0.00      A    C  
ATOM   4824  CG2 ILE A 303      27.319 -58.885 -24.544  0.00  0.00      A    C  
ATOM   4825  CD1 ILE A 303      25.791 -57.100 -22.528  0.00  0.00      A    C  
ATOM   4826  H   ILE A 303      29.567 -59.736 -21.118  0.00  0.00      A    H  
ATOM   4827  HA  ILE A 303      27.271 -61.028 -22.579  0.00  0.00      A    H  
ATOM   4828  HB  ILE A 303      28.367 -58.185 -22.793  0.00  0.00      A    H  
ATOM   4829 HG12 ILE A 303      25.474 -59.248 -22.449  0.00  0.00      A    H  
ATOM   4830 HG13 ILE A 303      26.497 -58.624 -21.143  0.00  0.00      A    H  
ATOM   4831 HG21 ILE A 303      26.496 -59.563 -24.816  0.00  0.00      A    H  
ATOM   4832 HG22 ILE A 303      27.068 -57.866 -24.869  0.00  0.00      A    H  
ATOM   4833 HG23 ILE A 303      28.215 -59.177 -25.107  0.00  0.00      A    H  
ATOM   4834 HD11 ILE A 303      25.342 -57.025 -23.527  0.00  0.00      A    H  
ATOM   4835 HD12 ILE A 303      25.030 -56.792 -21.797  0.00  0.00      A    H  
ATOM   4836 HD13 ILE A 303      26.627 -56.391 -22.482  0.00  0.00      A    H  
ATOM   4837  N   ASN A 304      28.964 -61.802 -24.347  0.00  0.00      A    N  
ATOM   4838  CA  ASN A 304      30.027 -62.290 -25.229  0.00  0.00      A    C  
ATOM   4839  C   ASN A 304      31.285 -62.621 -24.454  0.00  0.00      A    C  
ATOM   4840  O   ASN A 304      32.372 -62.339 -24.931  0.00  0.00      A    O  
ATOM   4841  CB  ASN A 304      30.298 -61.253 -26.353  0.00  0.00      A    C  
ATOM   4842  CG  ASN A 304      29.049 -60.844 -27.097  0.00  0.00      A    C  
ATOM   4843  ND2 ASN A 304      29.146 -59.818 -27.970  0.00  0.00      A    N  
ATOM   4844  OD1 ASN A 304      27.997 -61.431 -26.896  0.00  0.00      A    O  
ATOM   4845  H   ASN A 304      28.052 -62.210 -24.440  0.00  0.00      A    H  
ATOM   4846  HA  ASN A 304      29.708 -63.233 -25.706  0.00  0.00      A    H  
ATOM   4847  HB2 ASN A 304      30.748 -60.351 -25.910  0.00  0.00      A    H  
ATOM   4848  HB3 ASN A 304      31.010 -61.672 -27.082  0.00  0.00      A    H  
ATOM   4849 HD21 ASN A 304      30.021 -59.360 -28.134  0.00  0.00      A    H  
ATOM   4850 HD22 ASN A 304      28.333 -59.499 -28.456  0.00  0.00      A    H  
ATOM   4851  N   GLY A 305      31.165 -63.225 -23.249  0.00  0.00      A    N  
ATOM   4852  CA  GLY A 305      32.361 -63.554 -22.476  0.00  0.00      A    C  
ATOM   4853  C   GLY A 305      33.190 -62.349 -22.090  0.00  0.00      A    C  
ATOM   4854  O   GLY A 305      34.367 -62.536 -21.823  0.00  0.00      A    O  
ATOM   4855  H   GLY A 305      30.266 -63.468 -22.876  0.00  0.00      A    H  
ATOM   4856  HA2 GLY A 305      32.982 -64.241 -23.073  0.00  0.00      A    H  
ATOM   4857  HA3 GLY A 305      32.088 -64.078 -21.547  0.00  0.00      A    H  
ATOM   4858  N   LYS A 306      32.610 -61.126 -22.036  0.00  0.00      A    N  
ATOM   4859  CA  LYS A 306      33.354 -59.937 -21.618  0.00  0.00      A    C  
ATOM   4860  C   LYS A 306      32.659 -59.385 -20.394  0.00  0.00      A    C  
ATOM   4861  O   LYS A 306      31.476 -59.116 -20.537  0.00  0.00      A    O  
ATOM   4862  CB  LYS A 306      33.329 -58.833 -22.714  0.00  0.00      A    C  
ATOM   4863  CG  LYS A 306      34.130 -59.247 -23.978  0.00  0.00      A    C  
ATOM   4864  CD  LYS A 306      33.997 -58.228 -25.146  0.00  0.00      A    C  
ATOM   4865  CE  LYS A 306      34.482 -56.784 -24.822  0.00  0.00      A    C  
ATOM   4866  NZ  LYS A 306      35.899 -56.713 -24.396  0.00  0.00      A    N1+
ATOM   4867  H   LYS A 306      31.642 -61.002 -22.246  0.00  0.00      A    H  
ATOM   4868  HA  LYS A 306      34.415 -60.155 -21.436  0.00  0.00      A    H  
ATOM   4869  HB2 LYS A 306      32.290 -58.611 -23.003  0.00  0.00      A    H  
ATOM   4870  HB3 LYS A 306      33.769 -57.921 -22.281  0.00  0.00      A    H  
ATOM   4871  HG2 LYS A 306      35.192 -59.390 -23.721  0.00  0.00      A    H  
ATOM   4872  HG3 LYS A 306      33.744 -60.218 -24.327  0.00  0.00      A    H  
ATOM   4873  HD2 LYS A 306      34.581 -58.605 -26.003  0.00  0.00      A    H  
ATOM   4874  HD3 LYS A 306      32.940 -58.182 -25.458  0.00  0.00      A    H  
ATOM   4875  HE2 LYS A 306      34.354 -56.172 -25.732  0.00  0.00      A    H  
ATOM   4876  HE3 LYS A 306      33.847 -56.338 -24.040  0.00  0.00      A    H  
ATOM   4877  HZ1 LYS A 306      36.556 -57.197 -25.106  0.00  0.00      A    H  
ATOM   4878  HZ2 LYS A 306      36.227 -55.685 -24.307  0.00  0.00      A    H  
ATOM   4879  HZ3 LYS A 306      36.068 -57.157 -23.425  0.00  0.00      A    H  
ATOM   4880  N   PRO A 307      33.278 -59.176 -19.203  0.00  0.00      A    N  
ATOM   4881  CA  PRO A 307      32.567 -58.490 -18.136  0.00  0.00      A    C  
ATOM   4882  C   PRO A 307      31.971 -57.181 -18.589  0.00  0.00      A    C  
ATOM   4883  O   PRO A 307      32.527 -56.580 -19.495  0.00  0.00      A    O  
ATOM   4884  CB  PRO A 307      33.722 -58.241 -17.138  0.00  0.00      A    C  
ATOM   4885  CG  PRO A 307      34.663 -59.441 -17.387  0.00  0.00      A    C  
ATOM   4886  CD  PRO A 307      34.641 -59.606 -18.927  0.00  0.00      A    C  
ATOM   4887  HA  PRO A 307      31.818 -59.177 -17.712  0.00  0.00      A    H  
ATOM   4888  HB2 PRO A 307      34.261 -57.316 -17.404  0.00  0.00      A    H  
ATOM   4889  HB3 PRO A 307      33.375 -58.164 -16.094  0.00  0.00      A    H  
ATOM   4890  HG2 PRO A 307      35.677 -59.290 -16.984  0.00  0.00      A    H  
ATOM   4891  HG3 PRO A 307      34.220 -60.335 -16.914  0.00  0.00      A    H  
ATOM   4892  HD2 PRO A 307      35.357 -58.924 -19.414  0.00  0.00      A    H  
ATOM   4893  HD3 PRO A 307      34.846 -60.653 -19.204  0.00  0.00      A    H  
ATOM   4894  N   GLN A 308      30.855 -56.736 -17.970  0.00  0.00      A    N  
ATOM   4895  CA  GLN A 308      30.250 -55.456 -18.330  0.00  0.00      A    C  
ATOM   4896  C   GLN A 308      30.367 -54.537 -17.142  0.00  0.00      A    C  
ATOM   4897  O   GLN A 308      30.860 -54.976 -16.114  0.00  0.00      A    O  
ATOM   4898  CB  GLN A 308      28.765 -55.675 -18.714  0.00  0.00      A    C  
ATOM   4899  CG  GLN A 308      28.630 -56.634 -19.923  0.00  0.00      A    C  
ATOM   4900  CD  GLN A 308      29.328 -56.077 -21.145  0.00  0.00      A    C  
ATOM   4901  NE2 GLN A 308      30.489 -56.621 -21.572  0.00  0.00      A    N  
ATOM   4902  OE1 GLN A 308      28.819 -55.129 -21.721  0.00  0.00      A    O  
ATOM   4903  H   GLN A 308      30.427 -57.257 -17.228  0.00  0.00      A    H  
ATOM   4904  HA  GLN A 308      30.768 -54.966 -19.170  0.00  0.00      A    H  
ATOM   4905  HB2 GLN A 308      28.223 -56.090 -17.851  0.00  0.00      A    H  
ATOM   4906  HB3 GLN A 308      28.296 -54.713 -18.967  0.00  0.00      A    H  
ATOM   4907  HG2 GLN A 308      29.020 -57.627 -19.659  0.00  0.00      A    H  
ATOM   4908  HG3 GLN A 308      27.559 -56.751 -20.141  0.00  0.00      A    H  
ATOM   4909 HE21 GLN A 308      30.904 -57.393 -21.097  0.00  0.00      A    H  
ATOM   4910 HE22 GLN A 308      30.949 -56.252 -22.380  0.00  0.00      A    H  
ATOM   4911  N   PHE A 309      29.929 -53.264 -17.274  0.00  0.00      A    N  
ATOM   4912  CA  PHE A 309      30.072 -52.313 -16.179  0.00  0.00      A    C  
ATOM   4913  C   PHE A 309      28.840 -51.452 -16.057  0.00  0.00      A    C  
ATOM   4914  O   PHE A 309      28.045 -51.408 -16.983  0.00  0.00      A    O  
ATOM   4915  CB  PHE A 309      31.306 -51.432 -16.480  0.00  0.00      A    C  
ATOM   4916  CG  PHE A 309      32.561 -52.313 -16.481  0.00  0.00      A    C  
ATOM   4917  CD1 PHE A 309      33.269 -52.526 -15.294  0.00  0.00      A    C  
ATOM   4918  CD2 PHE A 309      32.999 -52.916 -17.665  0.00  0.00      A    C  
ATOM   4919  CE1 PHE A 309      34.404 -53.343 -15.289  0.00  0.00      A    C  
ATOM   4920  CE2 PHE A 309      34.130 -53.739 -17.660  0.00  0.00      A    C  
ATOM   4921  CZ  PHE A 309      34.833 -53.951 -16.471  0.00  0.00      A    C  
ATOM   4922  H   PHE A 309      29.558 -52.915 -18.136  0.00  0.00      A    H  
ATOM   4923  HA  PHE A 309      30.221 -52.825 -15.215  0.00  0.00      A    H  
ATOM   4924  HB2 PHE A 309      31.179 -50.967 -17.469  0.00  0.00      A    H  
ATOM   4925  HB3 PHE A 309      31.404 -50.633 -15.728  0.00  0.00      A    H  
ATOM   4926  HD1 PHE A 309      32.939 -52.062 -14.370  0.00  0.00      A    H  
ATOM   4927  HD2 PHE A 309      32.459 -52.752 -18.590  0.00  0.00      A    H  
ATOM   4928  HE1 PHE A 309      34.951 -53.505 -14.365  0.00  0.00      A    H  
ATOM   4929  HE2 PHE A 309      34.460 -54.216 -18.576  0.00  0.00      A    H  
ATOM   4930  HZ  PHE A 309      35.712 -54.588 -16.467  0.00  0.00      A    H  
ATOM   4931  N   SER A 310      28.694 -50.762 -14.903  0.00  0.00      A    N  
ATOM   4932  CA  SER A 310      27.555 -49.875 -14.695  0.00  0.00      A    C  
ATOM   4933  C   SER A 310      27.979 -48.796 -13.726  0.00  0.00      A    C  
ATOM   4934  O   SER A 310      28.719 -49.123 -12.812  0.00  0.00      A    O  
ATOM   4935  CB  SER A 310      26.368 -50.666 -14.103  0.00  0.00      A    C  
ATOM   4936  OG  SER A 310      25.293 -49.752 -13.837  0.00  0.00      A    O  
ATOM   4937  H   SER A 310      29.351 -50.863 -14.152  0.00  0.00      A    H  
ATOM   4938  HA  SER A 310      27.231 -49.424 -15.648  0.00  0.00      A    H
[truncated: 470,789 more chars]
